# Supplementary material for: Mapping the role of macro and micronutrients in bone mineral density: a comprehensive Mendelian randomization study
Source: Eur J Nutr. 2025 Apr 16;64(4):156. doi: 10.1007/s00394-025-03665-2 (PMC12003484; doi:10.1007/s00394-025-03665-2)
Supplement: Supplementary file 1 — Supplementary file1 (XLSX 180 KB) [file 394_2025_3665_MOESM1_ESM.xlsx]

## Sheet: ST1
Supplementary Table 1. Details of reported instrumental variables for investigated nutrients.
Exposure	SNP	Chromosome	Position1	Effect allele	Other allele	Effect allele frequency	Beta	Standard error	P-value	Sample Size	R2	F-statistic
Macronutrients: energy-corrected intake
Fat	rs1229984	4	100239319	T	C	0.0293	0.0977704	0.00886163	2.64e-28	223867	0.000543452	121.726
	rs57193069	7	1862417	A	G	0.5456	-0.015743	0.00279627	1.801e-08	257928	0.000122875	31.6967
	rs7012814	8	9173358	A	G	0.4727	-0.0188999	0.00278349	1.122e-11	258910	0.000178038	46.1037
	rs9927317	16	53820996	C	G	0.6069	-0.0241981	0.00350088	4.767e-12	171000	0.000279312	47.7752
	rs429358	19	45411941	T	C	0.8483	0.023788	0.00387933	8.651e-10	258180	0.000145619	37.6011
	rs33988101	19	49218111	T	G	0.5298	-0.0293992	0.00275945	1.664e-26	263591	0.000430435	113.507
Protein	rs780094	2	27741237	T	C	0.3871	0.017517	0.00282441	5.577e-10	264181	0.000145579	38.4645
	rs445551	2	79697982	A	G	0.3072	0.0191893	0.00338913	1.493e-08	204533	0.000156714	32.0579
	rs1603978	3	25108236	A	C	0.6935	0.0191684	0.00298526	1.352e-10	263954	0.000156174	41.2289
	rs13146907	4	39425248	A	G	0.6214	-0.0218977	0.00283943	1.24e-14	263606	0.00022557	59.4745
	rs1461729	8	9187242	A	G	0.0998	0.0318296	0.00459037	4.087e-12	264122	0.000182005	48.08
	rs55872725	16	53809123	T	C	0.4072	0.0177932	0.00280031	2.092e-10	264144	0.000152822	40.373
	rs838133	19	49259529	A	G	0.4469	-0.0318218	0.00301314	4.523e-26	222801	0.000500352	111.534
Carbohydrate	rs10206338	2	60209981	A	G	0.578	-0.0157735	0.00278684	1.516e-08	263941	0.000121359	32.0354
	rs10510554	3	25099776	T	C	0.428	0.0194168	0.00278138	2.939e-12	264004	0.000184563	48.734
	rs10433500	3	85546798	A	G	0.6371	0.0160764	0.00286311	1.961e-08	263815	0.000119495	31.528
	rs7012637	8	9173209	A	G	0.4728	0.0173432	0.00278426	4.684e-10	258760	0.000149925	38.8001
	rs9987289	8	9183358	A	C	0.0903	-0.0262326	0.00480012	4.639e-08	264168	0.000113045	29.866
	rs10962121	9	15702704	T	G	0.4989	-0.0151916	0.0027521	3.395e-08	264060	0.000115379	30.4702
	rs2472297	15	75027880	T	C	0.2603	-0.0179506	0.00326196	3.727e-08	244052	0.000124069	30.2828
	rs7190396	16	53822502	T	G	0.6033	0.0178123	0.00281218	2.393e-10	264173	0.000151845	40.1193
	rs1104608	16	73912588	C	G	0.4231	0.0184667	0.0028931	1.737e-10	244737	0.000166448	40.7424
	rs36123991	17	44359663	T	G	0.2055	0.0212974	0.0036949	8.238e-09	224315	0.00014809	33.2234
	rs8097672	18	1839601	A	T	0.8549	0.0234558	0.003908	1.949e-09	263923	0.000136476	36.0237
	rs429358	19	45411941	T	C	0.8483	-0.0269846	0.00387933	3.493e-12	258180	0.000187377	48.3856
	rs838144	19	49250239	T	C	0.5089	-0.0232282	0.00275313	3.261e-17	263945	0.000269616	71.1824
Sugar	rs12713415	2	60205134	C	G	0.7098	-0.0191068	0.00326556	4.88e-09	227626	0.000150374	34.2339
	rs7619139	3	25110415	A	T	0.59	-0.0242966	0.00299514	4.984e-16	230409	0.000285517	65.804
	rs13202107	6	51395463	A	G	0.2165	-0.0201577	0.00357851	1.768e-08	230181	0.000137832	31.7304
	rs7012814	8	9173358	A	G	0.4724	0.0185603	0.00298445	4.994e-10	225230	0.000171688	38.6756
	rs9972653	16	53814363	T	G	0.3987	-0.0202911	0.00300832	1.533e-11	230454	0.000197376	45.4946
	rs8097672	18	1839601	A	T	0.8544	0.0295339	0.00417676	1.542e-12	230392	0.00021697	49.9986
	rs341228	18	6395336	T	C	0.3311	0.0186321	0.00313303	2.724e-09	229996	0.000153748	35.3665
	rs429358	19	45411941	T	C	0.8488	-0.0276852	0.00416444	2.971e-11	224647	0.000196696	44.1955
	rs838144	19	49250239	T	C	0.5082	-0.0275595	0.0029466	8.527e-21	230412	0.000379518	87.4778
	rs62132802	19	49270872	T	C	0.308	-0.0201727	0.00352669	1.066e-08	188616	0.000173436	32.7181
Micronutrients: vitamins
Lycopene	rs7680948	4	140447105	A	C	0.2	-0.19	0.03	4.97e-09	441	0.0833718	39.9292
	rs4635297	15	38327408	A	C	0.08	0.26	0.05	6.46e-07	441	0.0577728	26.9174
	rs341075	11	72257963	A	G	0.02	-0.87	0.17	5.75e-07	441	0.0560592	26.0715
	rs6108801	20	10989519	C	T	0.04	-0.48	0.09	4.07e-07	441	0.0605917	28.3154
	rs2232315	2	169757432	A	G	0.03	0.74	0.15	1.26e-06	441	0.0523013	24.2274
Beta-carotene	rs6564851	16	81264597	G	T	0.39	0.149	0.015	1.6e-24	3881	0.0247938	98.6203
Vitamin A	rs1260326	2	27730940	T	C	0.409	0.0707	0.0111	2.2e-10	17268	0.00234386	40.5642
	rs34898035	2	122084285	A	G	0.042	-0.1717	0.0305	1.78e-08	17268	0.0018319	31.6877
	rs11762406	7	114180292	A	C	0.092	-0.1071	0.0195	4.14e-08	17268	0.00174385	30.1619
	rs6601299	8	9184691	T	C	0.17	-0.1053	0.0165	1.68e-10	17268	0.00235301	40.7229
	rs10882283	10	95360964	A	C	0.622	0.1086	0.0111	1.76e-22	17268	0.00551278	95.7113
	rs12149203	16	79718181	C	G	0.708	0.0686	0.0121	1.57e-08	17268	0.00185792	32.1386
	rs1667226	18	29140460	A	T	0.481	-0.0918	0.0108	1.85e-17	17268	0.00416661	72.2416
	rs6029188	20	39200914	A	G	0.637	-0.0663	0.0112	3.09e-09	17268	0.0020252	35.0381
Vitamin B6	rs4654748	1	21786068	T	C	0.5	1.45	0.28	8.3e-18	1864	0.0141831	26.7888
Vitamin B9	rs1801133	1	11856378	G	A	0.668	0.118781	0.00777066	9.5e-53	37337	0.00621915	233.645
	rs652197	11	71849741	C	T	0.179	0.0675081	0.00952959	1.4e-12	37465	0.00133769	50.1811
Vitamin B12	rs12272669	1	71392610	A	G	0.0022	0.51	0.0859802	3e-09	37283	0.000942807	35.182
	rs2270655	4	146576418	G	C	0.941	0.0990614	0.0145937	2.2e-13	45576	0.00100996	46.0742
	rs1141321	6	49412433	C	T	0.627	0.0696591	0.00675811	3.6e-26	45574	0.00232583	106.24
	rs1801222	10	17156151	G	A	0.593	0.118634	0.00653868	3.3e-75	45576	0.00717091	329.167
	rs34324219	11	59623378	C	A	0.881	0.234616	0.0105798	1.1e-111	45576	0.0106749	491.746
	rs41281112	13	100518634	C	T	0.948	0.181325	0.0149713	8.9e-35	45576	0.00320821	146.681
	rs3742801	14	74759006	T	C	0.294	0.0534346	0.00738284	1.7e-13	45571	0.00114818	52.3816
	rs7788053	19	86773722	A	G	0.254	0.0497401	0.00782674	1.7e-10	45575	0.000885401	40.3861
	rs2336573	19	8367709	T	C	0.031	0.312986	0.0191632	8.4e-59	45575	0.00581904	266.743
	rs602662	19	49206985	A	G	0.596	0.171424	0.00686773	2.4e-139	45568	0.0134884	623.015
	rs1131603	22	31018975	C	T	0.055	0.221646	0.0152104	4.9e-49	45575	0.00463764	212.336
Vitamin C	rs6693447	1	2330190	T	G	0.551	0.039	0.006	6.25e-10	52018	0.00081156	42.2484
	rs13028225	2	220031255	T	C	0.857	0.102	0.009	2.38e-30	52018	0.00246315	128.44
	rs33972313	5	138715502	C	T	0.968	0.36	0.018	4.61e-90	52018	0.00763097	399.985
	rs10051765	5	176799992	C	T	0.342	0.039	0.007	3.64e-09	52018	0.000596376	31.0396
	rs7740812	6	52725787	G	A	0.594	0.038	0.006	1.88e-09	52018	0.000770506	40.1096
	rs174547	11	61570783	C	T	0.328	0.036	0.007	3.84e-08	52018	0.0005082	26.448
	rs117885456	12	96249111	A	G	0.087	0.078	0.012	1.7e-11	52018	0.00081156	42.2484
	rs2559850	12	102093459	A	G	0.598	0.058	0.006	6.3e-20	52018	0.00179317	93.4409
	rs10136000	14	105253581	A	G	0.283	0.04	0.007	1.33e-08	52018	0.000627332	32.6518
	rs56738967	16	79740541	C	G	0.321	0.041	0.007	7.62e-10	52018	0.00065907	34.3048
	rs9895661	17	59456589	T	C	0.817	0.063	0.008	1.05e-14	52018	0.00119078	62.0132
Vitamin D	rs6671730	1	2339139	G	A	0.565714	0.0147881	0.0020109	1.92394e-13	417580	0.000129493	54.0806
	rs35408430	1	17560195	C	T	0.657806	0.0213877	0.00210013	2.33826e-24	417580	0.000248307	103.713
	rs7522116	1	41835685	C	T	0.433767	0.0134381	0.00202544	3.25248e-11	417580	0.000105403	44.0185
	rs11591147	1	55505647	G	T	0.981959	-0.0447871	0.00747782	2.1072e-09	417580	8.58972e-05	35.8719
	rs2131925	1	63025942	G	T	0.356375	0.0228937	0.00208482	4.70916e-28	417580	0.000288689	120.585
	rs7528419	1	109817192	A	G	0.775329	-0.0197401	0.00238748	1.36038e-16	417580	0.000163685	68.3624
	rs140371183	1	152098428	A	G	0.967821	-0.0626244	0.00738217	2.19079e-17	417580	0.000172308	71.9643
	rs12123821	1	152179152	C	T	0.952473	-0.0744367	0.00478794	1.67522e-54	417580	0.000578477	241.699
	rs10908419	1	154567699	G	A	0.510067	0.0121272	0.00199351	1.17703e-09	417580	8.86148e-05	37.0069
	rs76798800	1	154994978	G	T	0.733745	0.0169043	0.00229012	1.56643e-13	417580	0.000130461	54.4849
	rs10908465	1	155389688	C	T	0.732668	-0.0200994	0.00229187	1.78847e-18	417580	0.000184148	76.9102
	rs867772	1	220972343	A	G	0.315487	0.0144983	0.00215158	1.60073e-11	417580	0.000108726	45.4064
	rs6672758	1	230303512	C	T	0.199128	-0.0174674	0.00250919	3.36931e-12	417580	0.000116038	48.4604
	rs141397430	1	27335529	GGAATGCAGT	G	0.977696	0.0399542	0.00677514	3.69773e-09	417580	8.32746e-05	34.7765
	rs11264322	1	155087933	G	A	0.570235	0.0130283	0.00204885	2.03273e-10	417580	9.68219e-05	40.4346
	rs112943319	1	46015535	A	ATATCTG	0.579454	-0.0115298	0.00204437	1.70251e-08	417580	7.61644e-05	31.807
	rs1933064	1	152301576	G	A	0.53039	-0.015122	0.00210587	6.92622e-13	417580	0.00012347	51.5648
	rs61816761	1	152285861	G	A	0.984074	-0.0772734	0.0104494	1.41435e-13	417580	0.000130943	54.6859
	rs7604788	2	21190024	C	T	0.966567	-0.0362031	0.00556731	7.88386e-11	417580	0.000101255	42.2862
	rs541041	2	21294975	G	A	0.180761	0.0162299	0.00259405	3.9347e-10	417580	9.37335e-05	39.1447
	rs1260326	2	27730940	T	C	0.393435	-0.0208796	0.00203791	1.23876e-24	417580	0.000251319	104.972
	rs11127186	2	28881407	T	C	0.504205	-0.0113648	0.0020353	2.35244e-08	417580	7.46611e-05	31.1792
	rs727857	2	58981967	G	A	0.388511	0.0140098	0.00206163	1.07968e-11	417580	0.000110574	46.1786
	rs2710651	2	63166379	G	A	0.471877	0.0114469	0.00199631	9.80744e-09	417580	7.8731e-05	32.8789
	rs3849374	2	101443397	G	C	0.821971	0.0161021	0.00261576	7.46951e-10	417580	9.07382e-05	37.8937
	rs7569755	2	118648261	G	A	0.70942	-0.01425	0.00221217	1.18189e-10	417580	9.93596e-05	41.4945
	rs1047891	2	211540507	C	A	0.684179	0.0152142	0.00214054	1.1803e-12	417580	0.000120965	50.5184
	rs2012736	2	234622379	C	A	0.919186	0.0483073	0.00366631	1.20642e-39	417580	0.000415573	173.606
	rs13060130	3	84440527	C	T	0.860311	0.0166935	0.0028791	6.7039e-09	417580	8.0502e-05	33.6186
	rs6782190	3	85639672	G	A	0.352488	0.0180458	0.00208923	5.74477e-18	417580	0.000178633	74.6067
	rs9861009	3	141654685	T	C	0.272485	-0.0140213	0.00225304	4.86895e-10	417580	9.27382e-05	38.729
	rs1175243031	3	49981907	CTT	C	0.562569	-0.0140407	0.00201351	3.09678e-12	417580	0.000116434	48.6259
	rs10642047	3	18794313	A	ATTTC	0.28438	0.0124079	0.00221558	2.13992e-08	417580	7.51016e-05	31.3631
	rs11458206	3	125125159	T	TG	0.727909	-0.0138401	0.00226757	1.03777e-09	417580	8.92028e-05	37.2525
	rs78649910	4	3482213	T	A	0.893821	0.0211949	0.00325219	7.16754e-11	417580	0.000101701	42.4726
	rs4364259	4	15892159	G	A	0.797852	-0.0159119	0.00250607	2.16238e-10	417580	9.65331e-05	40.314
	rs4616820	4	57745481	C	T	0.535046	0.012286	0.00201764	1.13409e-09	417580	8.87882e-05	37.0793
	rs35057908	4	69372082	A	T	0.568691	-0.0159656	0.00209632	2.61634e-14	417580	0.000138885	58.0034
	rs13104260	4	70348090	G	A	0.743062	-0.0201879	0.00238664	2.70338e-17	417580	0.000171315	71.5495
	rs1352846	4	72617775	A	G	0.708567	0.195884	0.00232154	0	417580	0.0167635	7119.4
	rs11732896	4	88287993	G	A	0.701209	0.0160047	0.00217355	1.79288e-13	417580	0.000129825	54.2193
	rs1229984	4	100239319	T	C	0.0248886	0.0466671	0.00637381	2.44867e-13	417580	0.000128359	53.607
	rs139148694	4	72770563	G	GTGCTTTTATCAA	0.275492	0.0262751	0.00227302	6.60377e-31	417580	0.000319892	133.623
	rs28364331	4	100201295	A	G	0.981914	-0.0700882	0.00747515	6.84199e-21	417580	0.000210484	87.9119
	rs34407256	4	69968825	A	AT	0.52465	0.0346177	0.00205799	1.70843e-63	417580	0.000677136	282.949
	rs368637654	4	69591271	G	GT	0.855618	0.0222578	0.00295272	4.77034e-14	417580	0.000136057	56.8222
	rs705117	4	72608115	C	T	0.1477	-0.0319089	0.00292302	9.62437e-28	417580	0.000285297	119.168
	rs10070734	5	87940026	T	C	0.290469	-0.0132137	0.00219762	1.82432e-09	417580	8.65698e-05	36.1528
	rs31612	5	108996643	T	C	0.825562	0.014528	0.00264911	4.15586e-08	417580	7.20179e-05	30.0753
	rs5872093	5	148116332	GA	G	0.609312	-0.0115707	0.0020817	2.72415e-08	417580	7.39795e-05	30.8945
	rs72834856	6	22801858	T	G	0.927936	0.0248982	0.00385124	1.01302e-10	417580	0.000100081	41.7958
	rs78151190	6	25619007	A	C	0.871284	0.0166961	0.00297427	1.98275e-08	417580	7.54565e-05	31.5114
	rs28374650	6	32623367	C	T	0.756438	0.0134284	0.00232519	7.68662e-09	417580	7.98651e-05	33.3526
	rs9476310	6	57767576	C	T	0.488637	-0.0117571	0.00200101	4.21367e-09	417580	8.26659e-05	34.5223
	rs9490317	6	121859499	T	C	0.554106	-0.011051	0.00201189	3.95516e-08	417580	7.22476e-05	30.1712
	rs2248551	6	131924689	G	A	0.834778	0.0233623	0.00268254	3.06516e-18	417580	0.000181602	75.8467
	rs10085881	7	21577960	T	C	0.717815	0.0145575	0.0022384	7.84623e-11	417580	0.000101278	42.2957
	rs7784802	7	64015379	A	T	0.639009	-0.0138131	0.0020722	2.63017e-11	417580	0.000106398	44.4342
	rs75741381	7	100809458	C	G	0.852362	0.0161525	0.00282608	1.09377e-08	417580	7.82234e-05	32.6669
	rs6966728	7	104618318	C	T	0.537368	0.0116829	0.0020377	9.84506e-09	417580	7.87131e-05	32.8714
	rs2346264	7	133536351	A	C	0.217315	0.0138826	0.00243605	1.20648e-08	417580	7.77671e-05	32.4763
	rs556230166	7	107136397	A	AT	0.508025	-0.0114116	0.00202252	1.67801e-08	417580	7.62315e-05	31.835
	rs804281	8	11611865	A	G	0.416395	-0.0148897	0.00203633	2.63171e-13	417580	0.000128021	53.4655
	rs28692966	8	25892919	G	A	0.747064	-0.014948	0.00230039	8.13751e-11	417580	0.000101107	42.2242
	rs2725371	8	30854033	A	G	0.302309	-0.0119707	0.00218304	4.16994e-08	417580	7.2002e-05	30.0686
	rs4738684	8	59393273	A	G	0.334478	-0.0123084	0.00211506	5.90523e-09	417580	8.10929e-05	33.8654
	rs12056768	8	116988527	T	G	0.417091	0.0254141	0.00204771	2.27813e-35	417580	0.000368734	154.032
	rs34290760	8	9185179	C	G	0.970888	0.038727	0.00597617	9.15835e-11	417580	0.000100554	41.9933
	rs762456196	8	116577719	TTTTTTG	T	0.433188	0.0135408	0.00206967	6.05026e-11	417580	0.000102495	42.804
	rs769249577	8	61388083	CCTG	C	0.867797	0.0177665	0.00296279	2.01585e-09	417580	8.61043e-05	35.9584
	rs13284054	9	107669073	T	C	0.882273	-0.0175688	0.00313423	2.07698e-08	417580	7.52402e-05	31.421
	rs869131277	9	125759861	TTTTC	T	0.140307	0.019986	0.00287558	3.64665e-12	417580	0.000115667	48.3057
	rs8176636	9	136151579	TGGTGCAGGCGCAGGAAAAAATTGTGGCAATTCCTCA	T	0.815959	0.0185674	0.0025668	4.70068e-13	417580	0.000125292	52.3258
	rs10887718	10	82042624	C	T	0.471787	0.0111701	0.00199843	2.278e-08	417580	7.48108e-05	31.2417
	rs77532868	10	88081438	C	T	0.945958	-0.0270056	0.00440154	8.49008e-10	417580	9.01404e-05	37.644
	rs3925446	10	91495322	G	A	0.800871	-0.0157982	0.0024969	2.49808e-10	417580	9.58587e-05	40.0323
	rs4418728	10	94839724	G	T	0.548312	-0.011198	0.00200039	2.16944e-08	417580	7.50377e-05	31.3364
	rs61883501	11	13882754	A	C	0.966768	-0.033158	0.00563625	4.0291e-09	417580	8.28744e-05	34.6094
	rs116970203	11	14876718	G	A	0.972844	0.428092	0.00621427	0	417580	0.0112369	4745.61
	rs117576073	11	14912573	G	T	0.987265	0.214727	0.00904664	1.5502e-124	417580	0.00134733	563.374
	rs61891388	11	66079818	T	G	0.544079	-0.0129952	0.00200815	9.72161e-11	417580	0.000100274	41.8766
	rs78168201	11	70971149	C	T	0.986234	-0.0659371	0.00866906	2.82647e-14	417580	0.000138521	57.8514
	rs12803256	11	71132868	A	G	0.223268	-0.0673272	0.00389886	8.13138e-67	417580	0.000713602	298.197
	rs1149605	11	76485216	T	C	0.829603	-0.0230817	0.00266189	4.2765e-18	417580	0.000180027	75.1888
	rs964184	11	116648917	G	C	0.131624	-0.0349537	0.00322228	2.04976e-27	417580	0.000281707	117.668
	rs2847500	11	120114421	G	A	0.876497	0.0221583	0.00302777	2.51016e-13	417580	0.000128242	53.5581
	rs12794714	11	14913575	G	A	0.578197	0.112807	0.00205565	0	417580	0.00716001	3011.42
	rs12798050	11	71223256	C	T	0.169497	-0.0481861	0.00432711	8.39442e-29	417580	0.000296879	124.007
	rs1660839	11	71094232	G	A	0.751151	-0.0150976	0.00233635	1.03297e-10	417580	9.99901e-05	41.7578
	rs613808	11	116710968	A	G	0.280007	-0.0156648	0.00245033	1.62728e-10	417580	9.7863e-05	40.8694
	rs72997623	11	75488054	C	A	0.915338	-0.0279272	0.00358229	6.39486e-15	417580	0.000145523	60.7759
	rs12317268	12	21352541	A	G	0.848996	0.0208967	0.00278493	6.21336e-14	417580	0.000134812	56.3021
	rs11182428	12	38526387	T	C	0.480005	0.0125352	0.00199388	3.24012e-10	417580	9.4642e-05	39.5241
	rs1038165	12	68665940	C	T	0.416651	-0.0120567	0.00201808	2.31037e-09	417580	8.5468e-05	35.6926
	rs10859995	12	96375682	T	C	0.417366	0.0437726	0.00208179	3.75769e-98	417580	0.00105762	442.108
	rs12372115	12	97982701	G	T	0.929281	0.0220137	0.00388033	1.40184e-08	417580	7.70683e-05	32.1845
	rs73413596	12	111582630	T	C	0.926146	-0.0216996	0.00382598	1.41438e-08	417580	7.70273e-05	32.1674
	rs11108368	12	96386138	A	G	0.393855	-0.0144215	0.00215389	2.14883e-11	417580	0.000107346	44.8303
	rs35230619	13	55695608	T	TA	0.715286	0.0128581	0.002214	6.33596e-09	417580	8.07651e-05	33.7284
	rs7149014	14	29802911	T	C	0.370807	0.013167	0.0020863	2.76932e-10	417580	9.5376e-05	39.8307
	rs8018720	14	39556185	G	C	0.176673	0.0379439	0.00260976	6.83729e-48	417580	0.000505968	211.388
	rs12881545	14	101176212	G	C	0.326561	-0.0117515	0.00213153	3.52413e-08	417580	7.27834e-05	30.395
	rs11295714	14	104245948	CA	C	0.653454	0.0130053	0.00211702	8.08774e-10	417580	9.03674e-05	37.7389
	rs261291	15	58680178	T	C	0.644772	0.028378	0.00208701	4.1447e-42	417580	0.000442571	184.89
	rs1800588	15	58723675	C	T	0.784797	0.0338437	0.00242344	2.54201e-44	417580	0.000466819	195.024
	rs55829990	15	63790642	T	C	0.655996	0.0188004	0.00210322	3.93158e-19	417580	0.000191312	79.9029
	rs62007299	15	77711719	G	A	0.287463	0.0133407	0.00219986	1.32506e-09	417580	8.80621e-05	36.776
	rs325384	15	100229761	C	T	0.715795	0.0141728	0.002218	1.65984e-10	417580	9.77701e-05	40.8306
	rs77924615	16	20392332	G	A	0.806515	0.0166413	0.00255171	6.95501e-11	417580	0.000101842	42.5314
	rs11076175	16	57006378	A	G	0.821642	-0.0177029	0.00274754	1.16983e-10	417580	9.94072e-05	41.5144
	rs4327060	16	72807438	C	T	0.945604	0.0246751	0.00439256	1.93776e-08	417580	7.55631e-05	31.5559
	rs4575545	16	79755446	G	A	0.695172	0.0158909	0.0021736	2.6538e-13	417580	0.00012798	53.4485
	rs11542462	16	82033810	G	A	0.865656	0.0238661	0.00291857	2.90216e-16	417580	0.000160108	66.8683
	rs138385079	16	11906659	T	TG	0.726827	-0.0137112	0.00225267	1.15301e-09	417580	8.8711e-05	37.0471
	rs17231506	16	56994528	C	T	0.676894	0.0138585	0.00224633	6.85455e-10	417580	9.11394e-05	38.0613
	rs763058201	16	30884552	GTTGA	G	0.266539	-0.0148436	0.00225289	4.43756e-11	417580	0.000103947	43.4107
	rs10454087	17	40735641	C	T	0.715178	0.0135306	0.00220677	8.71017e-10	417580	9.00205e-05	37.5939
	rs2952289	17	66464414	C	T	0.201968	-0.017715	0.00249232	1.17876e-12	417580	0.000120971	50.5211
	rs8091117	18	28919794	C	A	0.934702	0.0263626	0.0040286	5.99515e-11	417580	0.000102538	42.8219
	rs4121823	18	47144223	T	A	0.154667	0.0192879	0.00277813	3.84502e-12	417580	0.000115418	48.2017
	rs590215	18	57904088	C	T	0.734073	0.0128763	0.00225763	1.174e-08	417580	7.78938e-05	32.5293
	rs2037511	18	61366207	G	A	0.833993	-0.0180772	0.00267979	1.52219e-11	417580	0.000108962	45.505
	rs142158911	19	11190534	G	A	0.885392	-0.0254867	0.00314591	5.4271e-16	417580	0.000157154	65.6346
	rs187429064	19	19380513	A	G	0.988734	-0.0679765	0.00948416	7.64492e-13	417580	0.000123006	51.371
	rs3814995	19	36342212	C	T	0.688405	0.0124745	0.00215021	6.57119e-09	417580	8.05953e-05	33.6575
	rs7412	19	45412079	C	T	0.917927	-0.0303264	0.00363632	7.43835e-17	417580	0.000166535	69.5529
	rs484195	19	45421877	A	G	0.384386	0.0158456	0.00209819	4.28574e-14	417580	0.000136562	57.0329
	rs212100	19	48376995	T	C	0.164001	0.0658568	0.0026923	3.83122e-132	417580	0.00143085	598.346
	rs8113404	19	53065579	C	T	0.695414	-0.0127033	0.00217156	4.91997e-09	417580	8.19434e-05	34.2206
	rs11606	19	54658102	C	G	0.574838	-0.0122708	0.00205138	2.20738e-09	417580	8.56794e-05	35.7809
	rs71166630	19	11918093	AT	A	0.628923	0.0122844	0.00207821	3.39971e-09	417580	8.36668e-05	34.9403
	rs10426	19	51517798	G	A	0.786567	-0.0252008	0.00243105	3.53144e-25	417580	0.00025727	107.458
	rs200210321	19	19393890	A	AG	0.926847	-0.0417888	0.00383314	1.12803e-27	417580	0.000284543	118.853
	rs2207132	20	39142516	G	A	0.96711	0.0345955	0.00557798	5.5695e-10	417580	9.21098e-05	38.4666
	rs17216707	20	52732362	T	C	0.817316	0.0324528	0.00272036	8.29585e-33	417580	0.000340694	142.315
	rs2762943	20	52790786	T	G	0.076929	-0.0453485	0.0037752	3.06594e-33	417580	0.000345427	144.293
	rs2585442	20	52737123	C	G	0.759346	-0.0266309	0.00243806	8.94993e-28	417580	0.00028564	119.311
	rs6123359	20	52714706	A	G	0.897775	-0.0250561	0.00334385	6.7213e-14	417580	0.000134442	56.1476
	rs2229742	21	16339172	G	C	0.896549	0.0251483	0.00327092	1.48925e-14	417580	0.000141539	59.112
	rs6003456	22	23356100	T	A	0.765336	0.0132136	0.00236389	2.27353e-08	417580	7.48196e-05	31.2454
	rs2074735	22	31535872	G	C	0.935904	-0.02773	0.00407071	9.61881e-12	417580	0.000111115	46.4042
	rs115621755	22	50853134	C	T	0.67288	0.0124309	0.00212304	4.76371e-09	417580	8.20944e-05	34.2836
	rs28367476	23	51612293	A	G	0.8114	0.0135	0.0021001	1.29078e-10	417580	9.89475e-05	41.3224
Vitamin E	rs964184	11	116648917	G	C	0.15	0.04	0.01	7.8e-12	7781	0.00205207	15.9959
	rs11057830	12	125307053	A	G	0.15	0.03	0.01	8.2e-09	7781	0.00115533	8.99769
	rs2108622	19	15990431	T	C	0.21	0.03	0.01	1.4e-10	7781	0.00115533	8.99769
Vitamin K1	rs964184	11	116648917	G	C	0.15	0.23	0.04	5.91e-08	2138	0.0152287	33.0316
	rs4645543	8	140496242	T	C	0.04	-0.42	0.08	2e-07	2138	0.0127276	27.5367
	rs2108622	19	15990431	T	C	0.3	0.16	0.03	2.9e-07	2138	0.0131296	28.4178
	rs4852146	2	79624988	C	T	0.33	0.19	0.04	1.42e-07	2138	0.0104429	22.5414
	rs6862909	5	115120434	T	G	0.01	-0.96	0.18	1.24e-07	2138	0.0131296	28.4178
Micronurients: minerals
Calcium	rs41270807	1	39801815	C	A	0.212175	-0.019	0.0031	7.05e-10	325659	0.000115338	37.5648
	rs41271951	1	150737220	G	A	0.0848322	0.0399	0.0045	1.34e-18	325659	0.000241353	78.6173
	rs36075906	2	234436069	T	C	0.0474691	0.0349	0.0059	3.03e-09	325659	0.000107433	34.99
	rs1801725	3	122003757	T	G	0.128488	0.1927	0.0037	0	325659	0.00826028	2712.42
	rs2498323	4	3451109	A	G	0.100007	0.0433	0.0042	2.74e-25	325659	0.000326266	106.286
	rs17884869	12	123519112	A	G	0.0250287	-0.1118	0.0081	1.6e-43	325659	0.000584651	190.507
	rs28929474	14	94844947	T	C	0.0203757	0.1291	0.009	2.07e-46	325659	0.000631437	205.762
	rs17580	14	94847262	A	T	0.0488363	0.0479	0.0059	3.8e-16	325659	0.000202356	65.912
	rs55707100	15	43820717	T	C	0.024501	0.0977	0.0081	6.95e-34	325659	0.000446542	145.484
	rs1057335	17	1657653	A	G	0.188156	0.0384	0.0032	4.1e-34	325659	0.000441985	143.999
	rs58542926	19	19379549	T	C	0.0759298	0.0336	0.0047	1.03e-12	325659	0.00015691	51.107
	rs7538773	1	1094979	A	G	0.380508	0.0218	0.0026	1.31e-17	325659	0.000215829	70.3013
	rs71636972	1	21647223	A	G	0.119773	-0.0342	0.0039	8.12e-19	325659	0.000236079	76.8989
	rs2510072	1	23769674	G	A	0.110957	0.0241	0.004	1.3e-09	325659	0.000111456	36.3004
	rs3820548	1	43398396	G	A	0.305785	-0.0181	0.0027	1.71e-11	325659	0.000137977	44.9394
	rs3738516	1	43440201	A	C	0.19951	0.0208	0.0031	1.61e-11	325659	0.000138223	45.0195
	rs112273742	1	50809304	G	A	0.0316471	0.0619	0.0072	9.62e-18	325659	0.000226911	73.9118
	rs61770531	1	68285045	C	T	0.0872184	0.0371	0.0045	9.54e-17	325659	0.000208674	67.9704
	rs35535570	1	78259756	A	G	0.0762119	0.028	0.0048	4.62e-09	325659	0.000104478	34.0276
	rs9428345	1	116817349	A	T	0.416403	0.0148	0.0025	4.71e-09	325659	0.000107605	35.0462
	rs11264341	1	155151493	T	C	0.428706	-0.0255	0.0025	3.18e-24	325659	0.000319373	104.039
	rs1502359	1	217318030	G	A	0.155298	0.0215	0.0034	2.71e-10	325659	0.000122773	39.9868
	rs6684472	1	226971029	T	C	0.454128	-0.0154	0.0025	7.46e-10	325659	0.000116506	37.9454
	rs116769926	2	9007708	A	C	0.0225928	0.0758	0.0085	3.6e-19	325659	0.000244136	79.5239
	rs2666203	2	9245536	G	A	0.164289	0.0197	0.0033	3.68e-09	325659	0.000109419	35.6371
	rs57909992	2	10148800	C	T	0.140221	0.0233	0.0036	8.56e-11	325659	0.000128614	41.8894
	rs780094	2	27741237	C	T	0.381035	-0.048	0.0026	5.04e-78	325659	0.00104549	340.826
	rs2941593	2	54878169	T	G	0.0977363	0.0265	0.0042	2.92e-10	325659	0.00012223	39.8098
	rs9653547	2	61409595	A	C	0.140056	-0.0232	0.0035	5.36e-11	325659	0.000134902	43.9377
	rs7577851	2	69723710	T	C	0.176266	0.0203	0.0032	3.44e-10	325659	0.000123559	40.2429
	rs78381888	2	97500775	G	A	0.181712	-0.0308	0.0033	8.51e-21	325659	0.00026742	87.1106
	rs72811637	2	97540653	A	G	0.0192096	-0.0535	0.0091	3.75e-09	325659	0.000106124	34.5639
	rs114707893	2	97566051	T	C	0.0247323	0.0589	0.0082	5.6e-13	325659	0.000158406	51.5941
	rs10175462	2	113988492	A	G	0.361721	0.0157	0.0026	1.23e-09	325659	0.000111954	36.4628
	rs7559013	2	213735555	C	A	0.124981	0.0261	0.0038	3.46e-12	325659	0.00014484	47.1749
	rs6431270	2	234211048	A	G	0.313511	0.0304	0.0027	8.38e-30	325659	0.000389124	126.77
	rs838563	2	234399121	G	A	0.0342076	0.0408	0.0068	2.45e-09	325659	0.000110533	35.9998
	rs17036101	3	12277845	A	G	0.0614359	-0.0317	0.0052	1.24e-09	325659	0.000114104	37.1629
	rs1568422	3	107201576	T	C	0.0758718	0.0463	0.0047	1.29e-22	325659	0.000297902	97.0429
	rs7645464	3	113284492	A	G	0.190454	0.02	0.0032	2.83e-10	325659	0.000119935	39.0623
	rs116538984	3	120604116	A	G	0.0246689	0.0577	0.0081	9.51e-13	325659	0.000155794	50.7433
	rs114485238	3	121149814	T	G	0.0306154	0.0514	0.0073	2.63e-12	325659	0.000152213	49.5767
	rs7633003	3	121747645	G	A	0.188844	0.0355	0.0032	2.64e-29	325659	0.000377772	123.071
	rs73184008	3	121788697	T	C	0.0177344	-0.0561	0.0095	3.61e-09	325659	0.00010707	34.8719
	rs75032946	3	121802294	G	A	0.0262757	-0.0511	0.0076	2.03e-11	325659	0.000138801	45.2077
	rs113741816	3	121839200	C	T	0.0272364	0.0501	0.0077	8.56e-11	325659	0.000129979	42.3342
	rs80009321	3	121940661	A	G	0.0254686	-0.0639	0.008	1.63e-15	325659	0.000195873	63.7998
	rs35387386	3	121984020	T	C	0.0262525	-0.0739	0.0078	3.17e-21	325659	0.00027556	89.7629
	rs114796420	3	121997996	A	G	0.0357066	-0.067	0.0069	1.5e-22	325659	0.000289443	94.2863
	rs116027795	3	122031287	T	C	0.0464573	-0.0781	0.006	4.74e-39	325659	0.000520009	169.433
	rs16833132	3	122142664	A	G	0.0940167	0.0369	0.0043	8.06e-18	325659	0.000226076	73.6399
	rs34407651	3	122289844	T	C	0.232891	-0.0189	0.0029	9.96e-11	325659	0.000130409	42.4742
	rs62261734	3	122651531	T	G	0.0608901	0.0326	0.0052	4.86e-10	325659	0.000120674	39.303
	rs2889755	3	186287777	C	T	0.17469	0.0259	0.0033	3.5e-15	325659	0.000189115	61.5983
	rs77678215	3	186296358	T	C	0.0404555	-0.0386	0.0064	1.86e-09	325659	0.000111687	36.3758
	rs2699436	4	3485052	T	C	0.125608	0.0275	0.0038	4.27e-13	325659	0.000160792	52.3716
	rs11730491	4	26174563	T	G	0.17575	0.0224	0.0033	1.32e-11	325659	0.000141463	46.075
	rs77236363	4	40579110	A	G	0.118373	-0.0251	0.0038	5.73e-11	325659	0.000133955	43.6292
	rs34333163	4	103283117	G	A	0.0710116	-0.0468	0.0049	1.64e-21	325659	0.000280037	91.2214
	rs11743466	5	174045907	G	C	0.363488	0.0163	0.0026	3.72e-10	325659	0.000120674	39.303
	rs12654812	5	176794191	A	G	0.342345	0.0189	0.0026	5.44e-13	325659	0.000162235	52.8414
	rs34331440	6	74484969	C	T	0.130673	-0.0279	0.0037	9.46e-14	325659	0.000174569	56.8594
	rs1334425	6	125312650	C	T	0.282108	-0.0222	0.0028	1.6e-15	325659	0.000192994	62.8619
	rs12212449	6	134517687	T	C	0.393432	-0.03	0.0025	4.47e-32	325659	0.000441985	143.999
	rs7805747	7	151407801	A	G	0.274835	0.0169	0.0028	1.36e-09	325659	0.000111852	36.4296
	rs983309	8	9177732	G	T	0.118058	0.0475	0.0038	4.31e-35	325659	0.000479566	156.249
	rs4647903	8	38272582	A	C	0.230361	0.0212	0.003	1.25e-12	325659	0.00015332	49.9375
	rs10116755	9	71332240	G	A	0.124736	-0.0338	0.0038	2.62e-19	325659	0.000242883	79.1159
	rs12380414	9	77422605	T	C	0.0888394	-0.0297	0.0044	1.57e-11	325659	0.000139889	45.5622
	rs10512236	9	97630451	T	G	0.0594653	-0.059	0.0053	3.63e-29	325659	0.000380386	123.922
	rs35714990	9	129287564	T	C	0.229689	0.033	0.0029	4.08e-29	325659	0.000397462	129.488
	rs62578091	9	129294843	T	C	0.0195308	-0.0533	0.0091	4.06e-09	325659	0.000105333	34.3059
	rs477461	10	8120143	G	A	0.136716	-0.0296	0.0036	1.16e-16	325659	0.000207551	67.6045
	rs10491003	10	9328651	T	C	0.0924272	0.0688	0.0043	6.4e-58	325659	0.000785481	255.998
	rs76544535	10	9401270	G	A	0.0420758	-0.0522	0.0062	6.26e-17	325659	0.000217621	70.8851
	rs2889794	10	50528599	G	A	0.0665011	-0.0337	0.0051	2.69e-11	325659	0.00013406	43.6633
	rs1262217	10	65483262	A	G	0.173679	0.0211	0.0033	2.21e-10	325659	0.000125522	40.8822
	rs1661052	11	2942593	A	G	0.0915717	-0.0268	0.0043	4.34e-10	325659	0.000119266	38.8445
	rs10766084	11	13498641	C	T	0.308438	0.0325	0.0028	3.57e-30	325659	0.000413531	134.725
	rs10896390	11	68749540	C	T	0.440775	0.0178	0.0025	1.34e-12	325659	0.000155643	50.6941
	rs113873420	11	69472462	G	C	0.0149328	0.0633	0.0094	1.57e-11	325659	0.000139229	45.3471
	rs10898822	11	71831517	A	G	0.499753	0.0148	0.0025	3.2e-09	325659	0.000107605	35.0462
	rs79487987	11	119006788	A	G	0.0740243	0.03	0.0046	7.87e-11	325659	0.000130589	42.5328
	rs11218721	11	122504717	A	C	0.387709	0.0161	0.0026	3.16e-10	325659	0.000117731	38.3444
	rs4937122	11	126228659	G	T	0.0732734	-0.062	0.0047	2.04e-40	325659	0.000534063	174.014
	rs117213754	12	4006794	A	G	0.0150022	0.1044	0.0104	8.58e-24	325659	0.000309341	100.77
	rs2970818	12	4606168	A	T	0.102269	0.025	0.0041	1.1e-09	325659	0.000114156	37.18
	rs7977935	12	49147910	A	G	0.43907	-0.0158	0.0025	3.23e-10	325659	0.000122636	39.9422
	rs6580981	12	54723028	A	G	0.473603	-0.0186	0.0025	1.52e-13	325659	0.000169945	55.3533
	rs11621792	14	24871926	T	C	0.442404	0.015	0.0025	2.98e-09	325659	0.000110533	35.9998
	rs1548818	14	92333001	A	G	0.190344	-0.0234	0.0032	1.49e-13	325659	0.000164171	53.4723
	rs8013827	14	105970176	G	A	0.25414	-0.0197	0.0028	4.34e-12	325659	0.00015198	49.501
	rs12595082	15	51007729	T	C	0.196194	-0.0225	0.0033	1.55e-11	325659	0.000142729	46.4873
	rs12597024	16	88551153	C	T	0.347637	-0.0208	0.0026	1.38e-15	325659	0.000196486	63.9996
	rs4790712	17	1517914	A	G	0.366265	-0.0153	0.0026	3.85e-09	325659	0.000106323	34.6285
	rs75322286	17	4840526	T	A	0.0266829	-0.046	0.0077	1.86e-09	325659	0.000109578	35.6888
	rs73342502	17	6612900	C	T	0.0546541	0.0346	0.0055	3.84e-10	325659	0.00012151	39.5753
	rs7208487	17	37543449	G	T	0.154902	0.0242	0.0034	1.62e-12	325659	0.00015554	50.6606
	rs9895661	17	59456589	T	C	0.168954	-0.0257	0.0033	3.49e-15	325659	0.000186206	60.6507
	rs75016991	17	67424508	A	C	0.0270152	-0.0608	0.0078	9.23e-15	325659	0.000186541	60.7597
	rs74672535	19	3096250	G	C	0.0174327	-0.0633	0.0096	5.23e-11	325659	0.000133489	43.4773
	rs997669	19	30304483	C	T	0.403013	0.0153	0.0026	2.25e-09	325659	0.000106323	34.6285
	rs4806073	19	35555190	C	T	0.0667656	0.0728	0.0048	5.43e-53	325659	0.000705847	230.026
	rs7254457	19	35575164	T	C	0.372381	0.0163	0.0026	2.51e-10	325659	0.000120674	39.303
	rs7599	19	36038390	G	A	0.366156	-0.0206	0.0026	1.48e-15	325659	0.000192726	62.7748
	rs73056079	19	50022939	C	T	0.10462	-0.0362	0.004	2.01e-19	325659	0.000251434	81.902
	rs1868940	19	52187802	A	C	0.180889	0.0229	0.0032	1.18e-12	325659	0.000157232	51.2116
	rs761566	20	39411149	T	G	0.133867	-0.0346	0.0037	5.79e-21	325659	0.000268453	87.4472
	rs158528	20	52721956	G	A	0.327529	0.0351	0.0026	4.36e-40	325659	0.000559321	182.249
	rs2762943	20	52790786	G	T	0.0759098	0.0554	0.0047	9.96e-32	325659	0.000426457	138.938
	rs722298	22	30777529	A	G	0.452512	0.0149	0.0025	2.86e-09	325659	0.000109064	35.5214
	rs5751350	22	43117595	A	G	0.330915	0.0165	0.0026	4.1e-10	325659	0.000123653	40.2734
	rs61737373	2	27423913	A	G	0.0574561	-0.0312	0.0053	4.57e-09	325659	0.000106402	34.6541
	rs10101096	8	38292147	C	A	0.239584	0.0186	0.0029	2.61e-10	325659	0.000126303	41.1365
	rs10736553	11	126590829	G	A	0.114877	0.0249	0.0039	1.74e-10	325659	0.000125156	40.7631
	rs113408695	17	67060872	C	T	0.0381611	-0.0467	0.0066	1.57e-12	325659	0.000153715	50.066
	rs114433626	3	122209458	A	C	0.0335886	0.0543	0.007	8.13e-15	325659	0.00018474	60.1729
	rs114569472	3	122247075	C	G	0.0370786	-0.059	0.0067	2.32e-18	325659	0.000238061	77.5446
	rs11475245	20	33351889	A	AT	0.19228	0.0189	0.0032	3.96e-09	325659	0.000107106	34.8836
	rs1149965	10	9330174	G	A	0.451101	0.0178	0.0025	1.65e-12	325659	0.000155643	50.6941
	rs116140498	3	121845913	C	T	0.0520891	0.0511	0.0057	2.45e-19	325659	0.00024673	80.3692
	rs116555124	3	122177260	T	C	0.0363007	0.1492	0.0068	3.63e-108	325659	0.0014761	481.412
	rs11671010	19	35559474	C	T	0.18169	0.0467	0.0033	1.73e-46	325659	0.000614576	200.264
	rs116711573	3	121124369	T	C	0.0336315	-0.0421	0.007	2.12e-09	325659	0.00011106	36.1714
	rs11688742	2	96367616	T	C	0.213954	-0.0222	0.0031	5.18e-13	325659	0.000157453	51.2838
	rs116996231	9	97415061	T	C	0.0859942	-0.0311	0.0045	4.27e-12	325659	0.000146646	47.7632
	rs12412624	10	9137374	C	T	0.0279592	-0.0471	0.0077	7.58e-10	325659	0.000114881	37.416
	rs12493927	3	121378927	A	G	0.101887	-0.0239	0.0041	4.89e-09	325659	0.000104333	33.9802
	rs12498138	3	121459589	A	G	0.0880767	-0.0369	0.0045	1.11e-16	325659	0.000206431	67.2396
	rs13002399	2	234482250	T	C	0.228771	-0.0283	0.003	1.05e-21	325659	0.00027318	88.9872
	rs13084035	3	186349412	T	C	0.370642	0.0201	0.0026	7.02e-15	325659	0.000183486	59.7644
	rs142714816	4	74274363	G	A	0.000593722	-0.4041	0.0519	6.72e-15	325659	0.000186123	60.6234
	rs143238565	2	98430405	TA	T	0.0790272	-0.0295	0.0047	4.17e-10	325659	0.000120957	39.3954
	rs144385283	3	121415714	G	C	0.0127375	0.1593	0.0112	6.83e-46	325659	0.000620816	202.299
	rs149326061	4	170918217	G	GACC	0.0424327	0.0433	0.0064	1.04e-11	325659	0.000140537	45.7734
	rs150420714	19	50017538	C	G	0.00874583	-0.175	0.0135	1.62e-38	325659	0.000515729	168.037
	rs151291132	15	44842210	G	A	0.025992	0.0688	0.0084	1.72e-16	325659	0.000205952	67.0835
	rs16844401	4	3449652	A	G	0.0653751	0.0501	0.005	1.62e-23	325659	0.000308204	100.4
	rs16853606	3	107270460	G	A	0.163299	0.0274	0.0034	3.96e-16	325659	0.000199386	64.9442
	rs17216525	19	19662220	T	C	0.0813804	0.0324	0.0046	1.23e-12	325659	0.000152316	49.6103
	rs17508759	1	68039605	T	C	0.04915	0.0392	0.0059	2.1e-11	325659	0.000135533	44.1434
	rs17742642	3	121569488	T	C	0.04977	0.0682	0.0058	4.38e-32	325659	0.00042439	138.264
	rs1919555	3	121446900	A	G	0.0555177	0.0335	0.0055	9.91e-10	325659	0.000113907	37.0989
	rs1979869	3	121963285	C	T	0.309387	-0.0475	0.0027	3.99e-70	325659	0.000949476	309.497
	rs200746861	3	121836850	T	TC	0.0123441	-0.0827	0.0114	3.85e-13	325659	0.000161573	52.6258
	rs201795884	17	47942990	G	GGA	0.239871	-0.0178	0.0029	1.03e-09	325659	0.000115673	37.674
	rs2024576	20	39276556	T	G	0.0436278	0.0476	0.0062	1.28e-14	325659	0.000180963	58.9424
	rs2036342	3	122290579	T	C	0.291816	0.0251	0.0027	4.26e-20	325659	0.000265303	86.4206
	rs2280401	19	50000009	A	G	0.158534	0.0274	0.0034	1.39e-15	325659	0.000199386	64.9442
	rs2304130	19	19789528	G	A	0.0859911	0.0302	0.0044	4.62e-12	325659	0.000144638	47.1092
	rs2585431	20	52784612	C	T	0.390582	0.0207	0.0027	1.79e-14	325659	0.000180456	58.7774
	rs263424	10	8088654	C	G	0.198472	-0.0229	0.0031	3.05e-13	325659	0.000167537	54.5689
	rs2715259	3	121827724	T	C	0.0701736	-0.0382	0.0048	1.27e-15	325659	0.000194445	63.3347
	rs2762934	20	52771261	A	G	0.176583	-0.0289	0.0032	4.43e-19	325659	0.000250394	81.563
	rs28384492	3	122233647	T	C	0.102787	0.1232	0.0041	3.98e-200	325659	0.00276496	902.924
	rs28929470	14	94847386	A	G	0.00444848	0.1426	0.0193	1.61e-13	325659	0.000167606	54.5911
	rs3217795	12	4386064	G	A	0.088085	-0.0258	0.0044	4.79e-09	325659	0.000105566	34.382
	rs34592089	4	102926923	A	G	0.0614745	-0.0598	0.0053	5.66e-30	325659	0.000390767	127.306
	rs34648177	8	9161125	A	G	0.037103	-0.0414	0.0067	6.38e-10	325659	0.00011723	38.1811
	rs34670199	20	52763184	C	T	0.114245	-0.0251	0.0039	2.23e-10	325659	0.000127174	41.4205
	rs34834099	1	151502427	T	C	0.0657286	0.0325	0.0051	1.9e-10	325659	0.000124684	40.6091
	rs35496032	19	38817628	A	G	0.0136818	-0.0857	0.0109	4.43e-15	325659	0.000189786	61.8167
	rs35766781	3	121968879	A	G	0.0110192	-0.071	0.012	3.47e-09	325659	0.000107484	35.0067
	rs3809872	17	1637302	G	A	0.261349	0.0208	0.0028	2.22e-13	325659	0.000169424	55.1833
	rs3828361	3	122102710	C	T	0.137806	-0.0308	0.0036	1.58e-17	325659	0.000224717	73.1971
	rs3845865	3	121323008	G	C	0.114472	-0.0255	0.0039	9.77e-11	325659	0.00013126	42.7512
	rs41310885	1	150974971	A	T	0.0706236	0.0426	0.0049	2.01e-18	325659	0.00023204	75.583
	rs45581733	14	94710949	A	G	0.0415912	0.0455	0.0064	8.76e-13	325659	0.000155179	50.5429
	rs4676684	3	121340536	C	T	0.241627	-0.0177	0.0029	8.61e-10	325659	0.000114377	37.2519
	rs4905179	14	94795492	G	A	0.205831	0.0308	0.0031	3.72e-23	325659	0.000303028	98.7132
	rs57035065	19	50003377	A	G	0.0381674	-0.0384	0.0063	9.7e-10	325659	0.000114069	37.1517
	rs6068816	20	52781091	T	C	0.104477	-0.0283	0.0041	3.18e-12	325659	0.000146278	47.6434
	rs61482049	3	101233858	ATTAC	A	0.389775	0.0155	0.0026	2.31e-09	325659	0.00010912	35.5397
	rs61741855	6	10877397	T	C	0.00100844	0.2854	0.0394	4.48e-13	325659	0.000161095	52.4702
	rs61783608	1	50056542	A	G	0.0214762	0.0547	0.0087	2.99e-10	325659	0.000121373	39.5306
	rs62090014	17	1619815	C	T	0.0288059	0.0794	0.0075	2.2e-26	325659	0.000344038	112.077
	rs62150970	2	61244410	G	C	0.181033	0.0211	0.0032	8.42e-11	325659	0.000133489	43.4773
	rs62152866	2	97532849	A	G	0.0837321	-0.037	0.0045	1.76e-16	325659	0.000207551	67.6045
	rs62156207	2	97359236	A	C	0.0636344	-0.0439	0.005	1.33e-18	325659	0.000236659	77.0879
	rs62192955	2	234189961	G	A	0.118487	0.0328	0.0039	5.12e-17	325659	0.000217151	70.732
	rs62269092	3	121980630	A	G	0.0039586	-0.1475	0.02	1.49e-13	325659	0.000166989	54.3903
	rs6427128	1	155026942	C	A	0.137073	-0.0255	0.0036	1.61e-12	325659	0.000154044	50.1733
	rs7067953	10	9311512	T	G	0.207977	-0.0183	0.003	1.52e-09	325659	0.000114248	37.2098
	rs71329269	3	122198021	A	G	0.022735	0.0743	0.0084	7.87e-19	325659	0.000240188	78.2378
	rs72784465	10	9128992	A	G	0.0161266	0.0652	0.01	8.19e-11	325659	0.00013052	42.5101
	rs73038384	19	35510304	T	C	0.0317274	-0.0423	0.0072	4.79e-09	325659	0.000105976	34.5154
	rs73040387	19	35560968	A	G	0.073137	-0.0279	0.0048	4.72e-09	325659	0.000103733	33.7849
	rs73181877	3	121686718	G	C	0.0352281	-0.0456	0.0068	2.56e-11	325659	0.000138067	44.9686
	rs74583310	2	97066497	C	G	0.142697	-0.0223	0.0036	8.57e-10	325659	0.000117812	38.3709
	rs75933044	1	151168869	G	C	0.105936	0.0245	0.0041	2.21e-09	325659	0.000109636	35.7077
	rs76157199	2	98541874	G	A	0.0380133	0.0419	0.0066	2.7e-10	325659	0.000123744	40.303
	rs77357569	3	121325420	T	C	0.190087	-0.022	0.0032	3.06e-12	325659	0.000145117	47.2653
	rs77452441	3	121452632	G	A	0.0353399	-0.0545	0.0069	2.81e-15	325659	0.000191535	62.3867
	rs77732258	3	122270446	T	G	0.0157779	0.1579	0.0101	7.84e-55	325659	0.000749951	244.41
	rs78145785	2	9264775	T	C	0.0230438	0.0636	0.0084	2.79e-14	325659	0.000176001	57.3262
	rs78681982	1	150130096	A	G	0.0476002	0.0381	0.0059	1.15e-10	325659	0.000128035	41.7007
	rs78783493	2	97668945	T	C	0.0903645	-0.0283	0.0044	1.59e-10	325659	0.000127013	41.368
	rs79059533	3	122275425	C	T	0.0460124	-0.0751	0.006	9.47e-36	325659	0.000480845	156.666
	rs79229354	3	122311523	T	C	0.0231001	0.0538	0.0085	1.91e-10	325659	0.000123001	40.0612
	rs79866578	3	120650088	A	G	0.0266467	-0.0462	0.0079	4.07e-09	325659	0.000105008	34.2001
	rs80051818	2	27591804	C	T	0.326055	-0.0263	0.0027	7.85e-23	325659	0.000291269	94.8814
	rs80114991	10	9274340	T	C	0.0237739	0.0753	0.0081	1.75e-20	325659	0.000265303	86.4206
	rs8123293	20	52718555	G	A	0.112336	0.0244	0.0039	3.11e-10	325659	0.000120181	39.1424
	rs8177399	11	126160826	T	C	0.021343	-0.0554	0.0088	2.56e-10	325659	0.000121685	39.6325
	rs884096	3	122026471	G	T	0.081357	-0.0866	0.0045	1.91e-82	325659	0.00113594	370.346
	rs9282641	3	121796768	A	G	0.0850131	-0.0325	0.0045	3.05e-13	325659	0.000160143	52.1602
	rs953226	9	129286868	A	C	0.0867148	-0.0277	0.0045	5.76e-10	325659	0.000116338	37.8906
	rs9820905	3	122315678	G	A	0.019712	-0.0625	0.0081	1.46e-14	325659	0.000182788	59.5371
Phosphorus	rs1697421	1	21823292	A	G	0.49	0.044	0.00539496	3.47e-16	16264	0.00407313	66.5082
	rs17265703	3	122048644	G	A	0.15	-0.04	0.00739128	6.24e-08	16264	0.00179751	29.2838
	rs4074995	5	176797343	A	G	0.28	-0.032	0.00591334	6.25e-08	16264	0.00179732	29.2807
	rs9469578	6	33706479	T	C	0.08	-0.064	0.0102986	5.15e-10	16264	0.00236892	38.6149
	rs453639	6	132049657	C	A	0.36	0.036	0.00707338	3.59e-07	16264	0.00159013	25.8999
	rs947583	6	136133659	C	T	0.29	0.035	0.00584986	2.19e-09	16264	0.00219615	35.7925
	rs2970818	12	4606168	A	T	0.09	0.052	0.00947333	4.04e-08	16264	0.00184914	30.1264
Sodium	rs838133	19	49259529	A	G	0.450813	-0.0133353	0.00127931	1.9e-25	446237	0.000243435	108.656
	rs11642015	16	53802494	C	T	0.596261	-0.0124196	0.0012606	6.7e-23	446237	0.000217471	97.0641
	rs2472297	15	75027880	C	T	0.737388	0.0138093	0.0014017	6.7e-23	446237	0.000217457	97.058
	rs1260326	19	49259529	T	C	0.395664	0.0117743	0.00126163	1e-20	446237	0.000195144	87.0972
	rs34783010	16	53802494	G	T	0.805604	0.0134311	0.00156083	7.6e-18	446237	0.000165911	74.0474
	rs2504671	15	75027880	C	A	0.765267	0.0125233	0.00146135	1e-17	446237	0.000164548	73.4391
	rs4410790	7	17284577	T	C	0.368736	0.0108651	0.00128176	2.3e-17	446237	0.000160997	71.8542
	rs12581220	12	78773251	C	T	0.685554	0.01034	0.00133913	1.2e-14	446237	0.000133589	59.6202
	rs7072776	10	22032942	A	G	0.278052	0.0103876	0.00138554	6.5e-14	446237	0.000125942	56.207
	rs816366	6	53995504	C	T	0.311488	0.00987744	0.00133491	1.4e-13	446237	0.000122678	54.7498
	rs33951980	7	73029437	C	T	0.870155	0.0131522	0.00183904	8.6e-13	446237	0.000114604	51.1461
	rs2761589	11	31311429	C	G	0.370028	-0.00897032	0.00128298	2.7e-12	446237	0.000109538	48.8848
	rs1513481	3	35783535	C	T	0.689494	-0.00933683	0.00134101	3.3e-12	446237	0.000108623	48.4767
	rs4788415	16	30439309	T	C	0.0966553	-0.0148019	0.00214015	4.6e-12	446237	0.000107185	47.8349
	rs13163314	5	148089587	C	T	0.768009	0.0100176	0.00146711	8.6e-12	446237	0.00010447	46.623
	rs1957111	14	29781178	C	T	0.947639	-0.018951	0.00278568	1e-11	446237	0.000103703	46.2807
	rs117287096	19	41341413	G	A	0.977611	-0.0281939	0.00418133	1.6e-11	446237	0.000101876	45.4652
	rs7924036	10	65191645	G	T	0.49654	0.00833585	0.00123695	1.6e-11	446237	0.000101762	45.4144
	rs784257	18	53397199	T	C	0.187588	-0.0105962	0.00159303	2.9e-11	446237	9.91388e-05	44.2436
	rs7140993	14	27107166	G	A	0.738394	0.00933716	0.00141075	3.6e-11	446237	9.8157e-05	43.8054
	rs7334078	13	99120484	T	C	0.717026	0.0090649	0.00137467	4.3e-11	446237	9.74364e-05	43.4838
	rs9387963	6	98423208	G	A	0.442994	-0.00819859	0.00124605	4.7e-11	446237	9.70062e-05	43.2918
	rs7619139	3	25110415	T	A	0.41119	-0.00815329	0.00125959	9.6e-11	446237	9.3886e-05	41.8992
	rs1437971	2	100986964	A	C	0.349361	0.00847493	0.00131191	1e-10	446237	9.351e-05	41.7313
	rs16850592	2	166265016	T	C	0.758963	0.00931811	0.00144861	1.3e-10	446237	9.27143e-05	41.3762
	rs10136360	14	79894046	G	A	0.779217	-0.00957388	0.00149765	1.6e-10	446237	9.15693e-05	40.8652
	rs1229984	4	100239319	T	C	0.0265565	0.0241902	0.00380397	2e-10	446237	9.06149e-05	40.4392
	rs1996928	20	51261414	G	A	0.744975	0.00904149	0.00142159	2e-10	446237	9.06413e-05	40.451
	rs1562308	2	61768421	A	C	0.395945	-0.00801334	0.0012631	2.2e-10	446237	9.01876e-05	40.2485
	rs9537160	13	56109838	C	T	0.721695	0.00877585	0.00138362	2.3e-10	446237	9.01447e-05	40.2293
	rs40465	5	103981726	T	G	0.668425	-0.00832914	0.00131672	2.5e-10	446237	8.96621e-05	40.014
	rs1516187	2	51930164	T	C	0.131756	-0.0115549	0.00183414	3e-10	446237	8.89331e-05	39.6886
	rs34452566	11	27793470	G	T	0.801102	-0.00972968	0.00154781	3.3e-10	446237	8.85437e-05	39.5148
	rs11646118	16	29926471	T	C	0.912927	0.013771	0.00219753	3.7e-10	446237	8.79949e-05	39.2699
	rs2393831	10	63466754	A	G	0.777106	0.00928993	0.00148858	4.4e-10	446237	8.72724e-05	38.9474
	rs55807911	2	28421473	T	C	0.801572	-0.0101316	0.00162751	4.8e-10	446237	8.68371e-05	38.7531
	rs10457480	6	126812609	C	G	0.697788	-0.0083187	0.00134796	6.8e-10	446237	8.53403e-05	38.0851
	rs141086701	8	143361458	G	A	0.991838	0.0449508	0.00734433	9.3e-10	446237	8.39399e-05	37.4601
	rs4442732	14	61025617	A	G	0.377013	-0.00779507	0.0012767	1e-09	446237	8.35335e-05	37.2787
	rs643428	1	54728858	C	T	0.393146	0.00768192	0.00127171	1.5e-09	446237	8.1764e-05	36.489
	rs2422137	1	72619961	C	A	0.545986	0.00750123	0.00124279	1.6e-09	446237	8.16335e-05	36.4307
	rs7442885	5	87682877	C	G	0.786513	0.00905755	0.00151146	2.1e-09	446237	8.04688e-05	35.9109
	rs17635778	9	122165102	C	T	0.82607	0.00974302	0.00163968	2.8e-09	446237	7.91169e-05	35.3075
	rs11584700	1	204576983	A	G	0.790836	0.00898544	0.00152048	3.4e-09	446237	7.8256e-05	34.9233
	rs1036336	2	198964120	T	C	0.488795	0.00729244	0.00123823	3.9e-09	446237	7.7722e-05	34.685
	rs5760425	22	24842452	T	G	0.391409	0.00745825	0.00126653	3.9e-09	446237	7.7704e-05	34.677
	rs17123039	14	51332335	T	G	0.581866	0.00725318	0.00125576	7.7e-09	446237	7.47559e-05	33.3612
	rs2968426	16	85335735	G	C	0.255075	0.00822175	0.00142492	7.9e-09	446237	7.46018e-05	33.2924
	rs2945091	11	28845569	G	A	0.440867	0.00716434	0.0012451	8.7e-09	446237	7.41901e-05	33.1087
	rs72634682	8	34325317	G	A	0.861156	-0.0102914	0.00179502	9.8e-09	446237	7.36568e-05	32.8707
Potassium	rs13143189	4	3757380	G	A	0.563914	0.0109685	0.00121798	2.1e-19	446230	0.000181709	81.0984
	rs2472297	15	75027880	C	T	0.737346	0.0106514	0.00135803	4.4e-15	446230	0.00013784	61.5167
	rs4410790	7	17284577	T	C	0.368691	0.00874545	0.00124235	1.9e-12	446230	0.000111037	49.5535
	rs72704791	5	547896	A	G	0.808299	0.0106017	0.00152158	3.2e-12	446230	0.000108782	48.5467
	rs4973766	3	27413566	C	T	0.542639	0.00836621	0.0012037	3.6e-12	446230	0.000108247	48.308
	rs254023	5	103955361	T	C	0.560891	-0.007873	0.00120633	6.7e-11	446230	9.54439e-05	42.5938
	rs10854166	19	18652844	A	G	0.518645	0.00752479	0.00121538	6e-10	446230	8.58951e-05	38.3321
	rs61375854	6	54546301	T	G	0.666305	-0.00752992	0.00127228	3.3e-09	446230	7.84915e-05	35.0278
	rs2122127	2	68445354	A	G	0.607895	0.00716293	0.0012294	5.7e-09	446230	7.60682e-05	33.9463
	rs12944041	17	8073097	G	A	0.449877	0.00700048	0.00120774	6.8e-09	446230	7.52865e-05	33.5975
	rs6467447	7	132525147	C	T	0.37173	0.00720042	0.00124211	6.8e-09	446230	7.53016e-05	33.6042
	rs7319172	13	67380168	G	A	0.432439	-0.00699888	0.00121032	7.4e-09	446230	7.49317e-05	33.4391
	rs784257	18	53397199	T	C	0.187607	-0.00890228	0.00154365	8.1e-09	446230	7.4527e-05	33.2585
Magnesium	rs4072037	1	155162067	C	T	0.46	-0.01	0.001	2.01e-36	23829	0.00417903	99.9916
	rs448378	3	169100899	G	A	0.47	-0.004	0.001	1.25e-08	23829	0.000671	15.9987
	rs13146355	4	77412140	G	A	0.56	-0.005	0.001	6.27e-13	23829	0.00104804	24.9979
	rs11144134	9	77499796	T	C	0.92	-0.011	0.001	8.21e-15	23829	0.00505219	120.99
	rs3925584	11	30760335	C	T	0.45	-0.006	0.001	5.2e-16	23829	0.00150849	35.997
	rs7965584	12	90305779	G	A	0.29	-0.007	0.001	1.05e-16	23829	0.0020521	48.9959
Selenium	rs672413	5	78278229	A	G	0.32	0.116	0.015	5.21e-14	9639	0.00616617	59.792
	rs558133	5	78425188	C	A	0.31	0.102	0.016	5.6e-11	9639	0.00419857	40.6322
	rs567754	5	78416416	C	T	0.66	0.138	0.015	8.38e-20	9639	0.00870456	84.6224
	rs10944	5	78385845	T	G	0.49	0.181	0.014	1.13e-36	9639	0.0170452	167.113
	rs11951068	5	78304314	A	G	0.07	0.189	0.028	1.86e-11	9639	0.00470465	45.553
	rs3797535	5	78300397	T	C	0.08	0.21	0.026	2.05e-15	9639	0.0067225	65.2232
	rs705415	5	78291960	C	T	0.86	0.141	0.023	4.64e-10	8054	0.00464461	37.5729
	rs921943	5	78316476	T	C	0.29	0.207	0.016	1.9e-39	9639	0.0170684	167.344
	rs6859667	5	78745042	C	T	0.04	0.254	0.037	4.4e-12	9639	0.00486535	47.1166
	rs1789953	21	44482936	T	C	0.14	0.114	0.021	3.4e-08	9639	0.00304799	29.4633
	rs234709	21	44486964	C	T	0.55	0.084	0.014	5.23e-09	9639	0.00372093	35.9925
	rs6586282	21	44478497	C	T	0.83	0.113	0.019	3.96e-09	9639	0.00365617	35.3639
Iron	rs35945185	1	66137239	A	G	0.365	0.031	0.00419846	1.54e-13	163511	0.000333312	54.5177
	rs2228145	1	154426970	C	A	0.407	0.026	0.00400437	8.42e-11	163511	0.000257762	42.1572
	rs13007705	2	239069196	T	C	0.425	0.029	0.00412296	2.01e-12	163511	0.000302482	49.4736
	rs7630745	3	66427029	C	T	0.358	0.025	0.00417317	2.09e-09	163511	0.000219435	35.8875
	rs4854760	3	133498741	G	A	0.313	0.053	0.00443097	5.67e-33	163511	0.000874232	143.07
	rs1799945	6	26091179	G	C	0.137	0.17	0.00581898	1.26e-187	163511	0.00519274	853.491
	rs1800562	6	26093141	A	G	0.0677	0.27	0.00760386	3.66e-276	163511	0.00765203	1260.82
	rs9399136	6	135402339	C	T	0.259	0.057	0.00450494	1.08e-36	163511	0.000978136	160.091
	rs12718598	7	50428445	C	T	0.463	0.027	0.004081	3.69e-11	163511	0.000267627	43.7712
	rs7385804	7	100235970	C	A	0.371	-0.057	0.00415893	9.42e-43	163511	0.00114747	187.837
	rs57659670	15	45398438	C	T	0.0753	-0.042	0.00734566	1.08e-08	163511	0.000199896	32.6913
	rs77262773	17	67249711	T	C	0.0261	0.081	0.013242	9.54e-10	163511	0.000228781	37.4163
	rs2005682	19	35947661	T	A	0.305	-0.029	0.00434054	2.37e-11	163511	0.000272925	44.6378
	rs855791	22	37462936	A	G	0.431	-0.17	0.00458644	1e-300	163511	0.00833231	1373.86
	rs748587164	3	133757906	A	T	0.12	-0.52	0.066	7.12e-14	163511	0.000379496	62.0745
	rs773570300	22	37074634	T	TG	0.16	-0.76	0.056	7e-40	163511	0.00112516	184.181
Copper	rs17564336	1	151349174	T	G	0.298	-0.22333	0.026253	1.79e-17	6937	0.0103242	72.3454
	rs34951015	3	148926315	A	G	0.099	0.246463	0.040291	9.57e-10	6937	0.00536512	37.4078
Zinc	rs322884	1	199029020	A	C	0.3411	0.1098	0.0181	1.3e-09	6564	0.00557508	36.7888
	rs10097917	8	86260295	A	T	0.3922	0.1693	0.0175	4.7e-22	6564	0.0140579	93.5633
	rs12591119	15	75355944	A	G	0.8236	0.2903	0.0223	1.44e-38	6564	0.0251678	169.415
Manganese	rs6541114	1	220074279	T	G	0.19	0.47	0.02	6.3e-99	6564	0.0776041	552.082
	rs13107325	4	103188709	T	C	0.05	-0.42	0.04	6e-25	6564	0.0165187	110.216
	rs467304	6	5119696	T	C	0.31	0.15	0.02	6.5e-14	6564	0.00849666	56.2329
	rs1800562	6	26093141	A	G	0.08	-0.22	0.03	4.5e-12	6564	0.00812626	53.7614
	rs4440696	9	88903367	A	T	0.65	0.15	0.02	2.6e-16	6564	0.00849666	56.2329
	rs7176565	15	65998702	T	C	0.76	-0.16	0.02	5.5e-13	6564	0.009656	63.9805
	rs2272783	18	55238820	G	A	0.06	0.36	0.04	8.9e-21	6564	0.0121896	80.9753
	rs6099115	20	54941140	T	C	0.18	-0.16	0.02	1.1e-12	6564	0.009656	63.9805
	rs5997397	22	29154455	G	A	0.44	-0.11	0.02	1.2e-09	6564	0.00458733	30.2408
	rs855791	22	37462936	G	A	0.58	-0.12	0.02	3.9e-12	6564	0.00545455	35.989
1 Position based on GRCh37 (hg19). SNP: single nucleotide polymorphisms. EAF: effect allele frequency. SE: standard error. N: sample size. The proportion of variance explained by instrumental variables was calculated as R2 = 2 * Beta2 * EAF * (1-EAF) / (2 * Beta2 * EAF * (1-EAF) + SE2 * 2 * N * EAF * (1-EAF)), where Beta is the effect size estimate between the trait and the SNP of the effect alle…

## Sheet: ST2
Supplementary Table 2. Causal relationships of nutrients and heel estimated bone mineral density (eBMD) by main MR method#.
Exposure	Number of IVs	Effect (95% CI)	P-value	MR-Egger intercept (P-value)	P-value for Cochrane’s Q
Macronutrients: energy-corrected intake
Fat	6	0.193 (-0.149 - 0.534)	0.268641	-0.011 (0.36)	2.18987e-28
Protein	6	0.329 (-0.248 - 0.906)	0.263473	-0.043 (0.24)	5.64912e-54
Carbohydrate	11	-0.078 (-0.317 - 0.160)	0.520316	-0.004 (0.80)	5.43473e-27
Sugar	10	-0.073 (-0.294 - 0.147)	0.514154	0.005 (0.76)	5.31771e-25
Micronutrients: vitamins
Lycopene	5	0.004 (-0.017 - 0.026)	0.683	-0.001 (0.89)	1.6887e-06
Beta-carotene	1	-0.003 (-0.027 - 0.022)	0.84	-	-
Vitamin A	6	-0.114 (-0.239 - 0.011)	0.075	0.002 (0.94)	6.04389e-30
Vitamin B6	1	-0.002 (-0.005 - 0.000)	0.0987285	-	-
Vitamin B9	2	0.004 (-0.055 - 0.062)	0.902	-	0.0496279
Vitamin B12*	9	-0.020 (-0.028 --0.011)	3.71×10-6	-0.002 (0.35)	0.841254
Vitamin C	11	-0.013 (-0.077 - 0.051)	0.687	0.006 (0.08)	5.0822e-21
Vitamin D	115	-0.002 (-0.036 - 0.033)	0.931	0.001 (0.50)	2.13624e-150
Vitamin E	3	0.277 ( 0.024 - 0.530)	3.22×10-2	0.045 (0.14)	8.30682e-05
Vitamin K1	5	0.005 (-0.025 - 0.035)	0.743	0.012 (0.16)	6.67304e-09
Micronutrients: minerals
Calcium	201	-0.019 (-0.044 - 0.006)	0.142	0.000 (0.79)	1.15744e-128
Phosphorus	7	-0.030 (-0.116 - 0.056)	0.491	0.000 (0.98)	0.000186957
Sodium	48	0.020 (-0.166 - 0.206)	0.83	-0.005 (0.15)	1.57562e-62
Potassium	13	0.026 (-0.211 - 0.263)	0.832	-0.001 (0.90)	2.74134e-05
Magnesium	5	-0.693 (-1.430 - 0.043)	0.065	0.011 (0.14)	3.36545e-07
Selenium	12	0.023 ( 0.007 - 0.040)	5.37×10-3	-0.004 (0.37)	0.000102548
Iron	12	0.014 (-0.017 - 0.045)	0.367	0.002 (0.31)	4.47932e-09
Copper	2	-0.007 (-0.019 - 0.005)	0.229	-	0.408803
Zinc	3	-0.017 (-0.043 - 0.009)	0.199	0.004 (0.76)	0.0119656
Manganese	10	0.029 (-0.008 - 0.066)	0.128	-0.009 (0.33)	3.58212e-60
MR: Mendelian randomization. IVs: instrumental variables. CI: confidence interval. # The Wald ratio method is used when the number of IVs is 1, the inverse variance weighted (multiplicative random effects) method is used when it is greater than or equal to 2, and the MR-Egger method is used when it is greater than or equal to 3. A suggestive significance was defined as P < 0.05; a statistical sig…

## Sheet: ST3
Supplementary Table 3. Details of re-clumped instrumental variables for 13 nutrients with available GWAS summary statistics (clump parameters: r2 < 0.001, 10MB, P < 5×10-8).
Exposure	SNP	Chromosome	Position1	Effect allele	Other allele	Effect allele frequency	Beta	Standard error	P-value	Sample Size	R2	F-statistic
Macronutrients: energy-corrected intake
Fat	rs10468280	16	53827479	A	G	0.6107	-0.01929	0.00281	7.023e-12	264000	0.000178472	47.1247
	rs33988101	19	49218111	T	G	0.4993	-0.0294	0.00276	1.664e-26	264000	0.000429621	113.468
	rs1229984	4	100239319	T	C	0.0475	0.09777	0.00886	2.64e-28	224000	0.000543325	121.77
	rs57193069	7	1862417	A	G	0.5526	-0.01574	0.0028	1.801e-08	258000	0.000122467	31.6002
	rs7012814	8	9173358	A	G	0.4921	-0.0189	0.00278	1.122e-11	259000	0.000178425	46.2201
Protein	rs55872725	16	53809123	T	C	0.4002	0.01779	0.0028	2.092e-10	264000	0.000152885	40.3676
	rs838133	19	49259529	A	G	0.425	-0.03182	0.00301	4.523e-26	223000	0.000500893	111.754
	rs780094	2	27741237	T	C	0.3976	0.01752	0.00282	5.577e-10	264000	0.000146185	38.5982
	rs445551	2	79697982	A	G	0.3168	0.01919	0.00339	1.493e-08	205000	0.000156289	32.044
	rs1603978	3	25108236	A	C	0.6939	0.01917	0.00299	1.352e-10	264000	0.000155679	41.1054
	rs13146907	4	39425248	A	G	0.6252	-0.0219	0.00284	1.24e-14	264000	0.00022519	59.4632
	rs1461729	8	9187242	A	G	0.0978	0.03183	0.00459	4.087e-12	264000	0.000182123	48.0889
Carbohydrates	rs2472297	15	75027880	T	C	0.2055	-0.01795	0.00326	3.727e-08	244000	0.000124237	30.3173
	rs7190396	16	53822502	T	G	0.5985	0.01781	0.00281	2.393e-10	264000	0.000152141	40.1709
	rs1104608	16	73912588	C	G	0.4184	0.01847	0.00289	1.737e-10	245000	0.000166686	40.8446
	rs36123991	17	44359663	T	G	0.1858	0.0213	0.00369	8.238e-09	224000	0.000148728	33.3198
	rs8097672	18	1839601	A	T	0.847	0.02346	0.00391	1.949e-09	264000	0.000136345	35.9997
	rs4420638	19	45422946	A	G	0.8219	-0.02415	0.00372	8.849e-11	239000	0.000176309	42.1449
	rs838144	19	49250239	T	C	0.5342	-0.02323	0.00275	3.261e-17	264000	0.000270216	71.3559
	rs10206338	2	60209981	A	G	0.5724	-0.01577	0.00279	1.516e-08	264000	0.000121004	31.9486
	rs10510554	3	25099776	T	C	0.4362	0.01942	0.00278	2.939e-12	264000	0.00018481	48.7984
	rs10433500	3	85546798	A	G	0.6301	0.01608	0.00286	1.961e-08	264000	0.000119725	31.6109
	rs7012637	8	9173209	A	G	0.4915	0.01734	0.00278	4.684e-10	259000	0.000150191	38.905
	rs10962121	9	15702704	T	G	0.4791	-0.01519	0.00275	3.395e-08	264000	0.000115557	30.5103
Sugar	rs9972653	16	53814363	T	G	0.4027	-0.02029	0.00301	1.533e-11	230000	0.000197523	45.4388
	rs8097672	18	1839601	A	T	0.847	0.02953	0.00418	1.542e-12	230000	0.000216946	49.908
	rs341228	18	6395336	T	C	0.2971	0.01863	0.00313	2.724e-09	230000	0.000154008	35.4269
	rs12721051	19	45422160	C	G	0.8254	-0.02615	0.00396	4.074e-11	211000	0.000206624	43.6063
	rs838144	19	49250239	T	C	0.5342	-0.02756	0.00295	8.527e-21	230000	0.000379334	87.2792
	rs12713415	2	60205134	C	G	0.7219	-0.01911	0.00327	4.88e-09	228000	0.00014977	34.1525
	rs7619139	3	25110415	A	T	0.5874	-0.0243	0.003	4.984e-16	230000	0.00028518	65.6094
	rs13202107	6	51395463	A	G	0.1948	-0.02016	0.00358	1.768e-08	230000	0.000137857	31.7111
	rs7012814	8	9173358	A	G	0.4921	0.01856	0.00298	4.994e-10	225000	0.000172372	38.79
Micronutrients: vitamins
Vitamin A	rs10882283	10	95360964	A	C	0.622	0.1086	0.0111	1.756e-22	17268	0.00551278	95.7113
	rs12149203	16	79718181	C	G	0.708	0.0686	0.0121	1.566e-08	17268	0.00185792	32.1386
	rs1667226	18	29140460	A	T	0.481	-0.0918	0.0108	1.852e-17	17268	0.00416661	72.2416
	rs6029188	20	39200914	A	G	0.637	-0.0663	0.0112	3.092e-09	17268	0.0020252	35.0381
	rs34898035	2	122084285	A	G	0.042	-0.1717	0.0305	1.775e-08	17268	0.0018319	31.6877
	rs1260326	2	27730940	T	C	0.409	0.0707	0.0111	2.201e-10	17268	0.00234386	40.5642
	rs11762406	7	114180292	A	C	0.092	-0.1071	0.0195	4.141e-08	17268	0.00174385	30.1619
	rs4841132	8	9183596	A	G	0.17	-0.1124	0.0172	5.84e-11	17268	0.00246695	42.6998
Vitamin C	rs174547	11	61570783	T	C	0.6721	-0.0364	0.0066	3.84e-08	52018	0.000584396	30.4157
	rs2559850	12	102093459	A	G	0.5979	0.0583	0.0064	6.303e-20	52018	0.00159269	82.9775
	rs117885456	12	96249111	A	G	0.0865	0.0781	0.0116	1.696e-11	52018	0.000870671	45.3283
	rs10136000	14	105253581	A	G	0.2825	0.0404	0.0071	1.33e-08	52018	0.000622045	32.3765
	rs56738967	16	79740541	C	G	0.321	0.041	0.0067	7.617e-10	52018	0.000719369	37.4457
	rs9895661	17	59456589	T	C	0.817	0.0625	0.0081	1.049e-14	52018	0.00114325	59.5351
	rs6693447	1	2330190	T	G	0.5509	0.0393	0.0064	6.248e-10	52018	0.000724364	37.7058
	rs13028225	2	220031255	T	C	0.8569	0.1016	0.0089	2.379e-30	52018	0.002499	130.314
	rs33972313	5	138715502	T	C	0.0319	-0.3601	0.0179	4.61e-90	52018	0.00772006	404.691
	rs10051765	5	176799992	T	C	0.6585	-0.039	0.0066	3.642e-09	52018	0.000670805	34.916
	rs12524110	6	52738427	C	G	0.5693	0.0375	0.0063	3.167e-09	52018	0.000680663	35.4295
Vitamin D	rs6671730	1	2339139	G	A	0.565714	0.0147881	0.00201077	1.91753e-13	415405	0.000130188	54.0876
	rs35408430	1	17560195	C	T	0.657806	0.0214952	0.00209979	1.35578e-24	416366	0.000251621	104.792
	rs7522116	1	41835685	C	T	0.433767	0.0134641	0.00202533	2.97438e-11	411594	0.000107361	44.1938
	rs2131925	1	63025942	G	T	0.356375	0.0229402	0.0020845	3.6108e-28	417580	0.000289951	121.112
	rs7528419	1	109817192	A	G	0.775329	-0.0197401	0.00238729	1.35246e-16	417580	0.000163711	68.3733
	rs12123821	1	152179152	C	T	0.952473	-0.0785529	0.00467652	2.55357e-63	417580	0.000675221	282.148
	rs61815559	1	152271219	A	T	0.968578	-0.0861888	0.00573219	4.2698e-51	412963	0.000547157	226.078
	rs10908469	1	155468732	A	C	0.73029	-0.0164389	0.00224585	2.48522e-13	415788	0.000128842	53.5774
	rs6672758	1	230303512	C	T	0.199128	-0.0175857	0.00250898	2.39843e-12	410721	0.000119599	49.1273
	rs6547409	2	21190209	C	T	0.950217	-0.0261229	0.00459423	1.30028e-08	414125	7.80642e-05	32.3307
	rs1260326	2	27730940	T	C	0.393435	-0.0206128	0.00203644	4.4161e-24	417580	0.000245293	102.454
	rs727857	2	58981967	G	A	0.388511	0.0140184	0.00206152	1.04611e-11	409686	0.000112855	46.2402
	rs58235267	2	63277843	C	G	0.512474	0.0116434	0.00202406	8.79493e-09	404335	8.18344e-05	33.0911
	rs3849374	2	101443397	G	C	0.821971	0.0161021	0.00261564	7.45735e-10	412178	9.19357e-05	37.8972
	rs7569755	2	118648261	G	A	0.70942	-0.01425	0.00221206	1.17937e-10	410139	0.000101172	41.4986
	rs1047891	2	211540507	C	A	0.684179	0.0152142	0.00214041	1.17651e-12	417580	0.00012098	50.5245
	rs2012736	2	234622379	C	A	0.919186	0.0483073	0.00366555	1.16335e-39	415119	0.000418209	173.678
	rs6550617	3	18777836	A	G	0.281502	0.012425	0.00222025	2.19058e-08	414638	7.55244e-05	31.3175
	rs11721204	3	49982765	C	T	0.561926	-0.0136408	0.00201094	1.17439e-11	415383	0.00011076	46.0129
	rs6782190	3	85639672	G	A	0.352488	0.0172156	0.00208415	1.45355e-16	416911	0.000163633	68.2314
	rs6438900	3	125148287	C	G	0.741991	-0.0135964	0.0022937	3.07159e-09	411020	8.5482e-05	35.1376
	rs9861009	3	141654685	T	C	0.272485	-0.0140213	0.00225294	4.8595e-10	411690	9.40732e-05	38.7325
	rs78649910	4	3482213	T	A	0.893821	0.0211949	0.00325203	7.15153e-11	411070	0.000103322	42.4768
	rs4364259	4	15892159	G	A	0.797852	-0.0159119	0.00250595	2.15807e-10	408470	9.86952e-05	40.3178
	rs4616820	4	57745481	C	T	0.535046	0.012286	0.00201755	1.13209e-09	409145	9.06266e-05	37.0826
	rs7439366	4	69964338	T	C	0.544441	0.0322286	0.0019972	1.40547e-58	417580	0.000623203	260.398
	rs7675923	4	72345872	A	G	0.15599	-0.0256184	0.00275942	1.6326e-20	412941	0.000208684	86.1919
	rs4694423	4	72554159	C	A	0.583561	0.100742	0.0020221	0	416480	0.00592436	2482.07
	rs71601787	4	72866015	G	A	0.673283	-0.0422597	0.00214201	1.21559e-86	410487	0.000947325	389.231
	rs7657132	4	73416601	A	G	0.683314	0.0142509	0.00217013	5.13987e-11	405450	0.000106348	43.1232
	rs55814693	4	87401439	G	T	0.700402	0.0130004	0.00217965	2.4548e-09	413695	8.59849e-05	35.5744
	rs11732896	4	88287993	G	A	0.701209	0.0160047	0.00217341	1.78673e-13	417580	0.000129842	54.2263
	rs189407772	4	100146674	A	G	0.977306	-0.0528039	0.00671977	3.90302e-15	413606	0.00014927	61.7477
	rs10070734	5	87940026	T	C	0.290469	-0.0132137	0.00219753	1.82138e-09	415505	8.70092e-05	36.1557
	rs31612	5	108996643	T	C	0.825562	0.014528	0.00264902	4.1516e-08	410035	7.3348e-05	30.0773
	rs9325107	5	148016857	G	T	0.558134	-0.0112045	0.00202666	3.22823e-08	408532	7.48109e-05	30.5648
	rs72834856	6	22801858	T	G	0.927936	0.0249871	0.00385103	8.67359e-11	415915	0.000101211	42.0994
	rs28374650	6	32623367	C	T	0.756438	0.0135623	0.00232502	5.43783e-09	415389	8.19073e-05	34.026
	rs9476310	6	57767576	C	T	0.488637	-0.0117571	0.00200093	4.20824e-09	414844	8.32177e-05	34.5251
	rs9490317	6	121859499	T	C	0.554106	-0.011051	0.00201182	3.95071e-08	411732	7.32788e-05	30.1733
	rs2248551	6	131924689	G	A	0.834778	0.0233623	0.0026823	3.04428e-18	416984	0.000181894	75.8603
	rs10085881	7	21577960	T	C	0.717815	0.0145575	0.00223829	7.82932e-11	407826	0.00010371	42.2998
	rs7784802	7	64015379	A	T	0.639009	-0.0138131	0.00207209	2.6243e-11	417239	0.000106496	44.4389
	rs75741381	7	100809458	C	G	0.852362	0.0166065	0.00282521	4.15283e-09	412004	8.38527e-05	34.5504
	rs6966728	7	104618318	C	T	0.537368	0.0117532	0.00203758	8.01092e-09	400410	8.30887e-05	33.2721
	rs2346264	7	133536351	A	C	0.217315	0.0138826	0.00243596	1.20495e-08	410103	7.91907e-05	32.4787
	rs804281	8	11611865	A	G	0.416395	-0.0132996	0.00202139	4.72191e-11	416585	0.000103903	43.2887
	rs28692966	8	25892919	G	A	0.747064	-0.0148311	0.00230018	1.13479e-10	413976	0.000100416	41.5739
	rs57459725	8	61312205	C	G	0.8671	0.0176145	0.00294133	2.1163e-09	415766	8.62515e-05	35.8634
	rs12056768	8	116988527	T	G	0.417091	0.0234029	0.00202418	6.44269e-31	414768	0.000322178	133.672
	rs13284054	9	107669073	T	C	0.882273	-0.0175688	0.00313411	2.07456e-08	405247	7.75358e-05	31.4234
	rs9409266	9	125745042	G	A	0.138899	0.019633	0.00288097	9.44541e-12	416559	0.000111473	46.4402
	rs532436	9	136149830	G	A	0.816208	0.0185345	0.00256813	5.31098e-13	417502	0.000124743	52.0866
	rs77532868	10	88081438	C	T	0.945958	-0.0265692	0.00440069	1.56497e-09	417580	8.72846e-05	36.4513
	rs3925446	10	91495322	G	A	0.800871	-0.0152166	0.00249607	1.08604e-09	416117	8.93033e-05	37.1638
	rs117862422	11	13210063	T	C	0.986407	0.0547354	0.00863527	2.31891e-10	414299	9.69681e-05	40.1775
	rs143488652	11	13508611	A	G	0.986616	0.0638876	0.00868595	1.90538e-13	414944	0.000130362	54.0999
	rs138072379	11	14332994	C	T	0.981009	-0.0541808	0.00731908	1.33472e-13	415418	0.000131897	54.7994
	rs182244780	11	14385531	G	A	0.986978	0.357349	0.0087791	0	416956	0.00395797	1656.85
	rs10832277	11	14493371	G	A	0.631489	0.0741763	0.00207612	1.43698e-279	412274	0.00308672	1276.51
	rs146128209	11	14683683	A	G	0.92915	0.0575266	0.00389111	1.855e-49	415434	0.000525848	218.569
	rs33981819	11	66079361	T	G	0.538984	-0.0122041	0.00200028	1.0526e-09	416750	8.93132e-05	37.2244
	rs1660870	11	71075105	A	G	0.667336	-0.0186231	0.00211247	1.18848e-18	417367	0.000186176	77.7178
	rs12803256	11	71132868	A	G	0.223268	-0.104243	0.00239998	0	413333	0.00454361	1886.59
	rs609799	11	75436402	C	A	0.820752	-0.0148061	0.00259702	1.18978e-08	417127	7.79164e-05	32.5034
	rs964184	11	116648917	G	C	0.131624	-0.0431755	0.00294423	1.08882e-48	417580	0.000514716	215.045
	rs2847500	11	120114421	G	A	0.876497	0.021925	0.00302751	4.42372e-13	417580	0.000125578	52.4452
	rs12317268	12	21352541	A	G	0.848996	0.0208967	0.00278474	6.18861e-14	415450	0.000135522	56.3098
	rs11182428	12	38526387	T	C	0.480005	0.0125352	0.00199379	3.23412e-10	416925	9.47992e-05	39.5277
	rs1038165	12	68665940	C	T	0.416651	-0.0120567	0.002018	2.30681e-09	417036	8.55862e-05	35.6954
	rs10859995	12	96375682	T	C	0.417366	0.0403465	0.0020206	1.05514e-88	417580	0.000953887	398.702
	rs12372115	12	97982701	G	T	0.929281	0.0217954	0.00387948	1.93054e-08	417314	7.56287e-05	31.5632
	rs73413596	12	111582630	T	C	0.926146	-0.0216996	0.00382584	1.41262e-08	413966	7.77054e-05	32.1698
	rs9569209	13	55707745	C	T	0.714424	0.0126503	0.00220304	9.34522e-09	416183	7.92206e-05	32.9727
	rs10146891	14	29719646	C	T	0.643603	-0.0128205	0.00208663	8.04055e-10	414870	9.09845e-05	37.75
	rs8018720	14	39556185	G	C	0.176673	0.0378247	0.00260904	1.25516e-47	417580	0.000503073	210.178
	rs4906378	14	104283445	C	T	0.661154	0.0128271	0.00210905	1.18757e-09	415890	8.89336e-05	36.9897
	rs1532085	15	58683366	A	G	0.385165	-0.0261937	0.00204572	1.55446e-37	417580	0.000392456	163.945
	rs1800588	15	58723675	C	T	0.784797	0.0329215	0.00242187	4.38214e-42	417580	0.000442309	184.78
	rs62012766	15	63852834	T	C	0.84289	0.017172	0.00273724	3.53093e-10	416963	9.43795e-05	39.3563
	rs62007299	15	77711719	G	A	0.287463	0.0133407	0.00219977	1.32294e-09	416920	8.82087e-05	36.7791
	rs325384	15	100229761	C	T	0.715795	0.0141728	0.00221789	1.65666e-10	413731	9.86894e-05	40.8347
	rs10083762	16	11907210	C	G	0.727316	-0.0135377	0.00223883	1.47759e-09	415723	8.79438e-05	36.5633
	rs77924615	16	20392332	G	A	0.806515	0.0166321	0.00255158	7.10842e-11	407680	0.00010421	42.4887
	rs8063565	16	30883965	G	C	0.266418	-0.0147611	0.00225195	5.57171e-11	416803	0.000103073	42.9653
	rs11076175	16	57006378	A	G	0.821642	-0.0230493	0.00260705	9.47513e-19	416093	0.000187821	78.1654
	rs139861017	16	70452234	C	G	0.983227	-0.0428822	0.00774142	3.03644e-08	417364	7.35133e-05	30.6839
	rs4327060	16	72807438	C	T	0.945604	0.0243589	0.00439221	2.92387e-08	417580	7.36508e-05	30.7572
	rs11542462	16	82033810	G	A	0.865656	0.023334	0.00291776	1.27242e-15	417580	0.000153135	63.9554
	rs10454087	17	40735641	C	T	0.715178	0.0135306	0.00220667	8.69579e-10	417361	9.00758e-05	37.5974
	rs2952289	17	66464414	C	T	0.201968	-0.017715	0.00249217	1.17512e-12	413003	0.000122327	50.5272
	rs8091117	18	28919794	C	A	0.934702	0.0263626	0.0040284	5.98203e-11	417580	0.000102548	42.8262
	rs4121823	18	47144223	T	A	0.154667	0.0192879	0.00277797	3.83351e-12	410711	0.000117362	48.2073
	rs656384	18	57906500	G	A	0.733996	0.0128322	0.00225743	1.31239e-08	415794	7.77073e-05	32.3126
	rs2037511	18	61366207	G	A	0.833993	-0.0181228	0.00267963	1.35001e-11	417492	0.000109548	45.7403
	rs142158911	19	11190534	G	A	0.885392	-0.0255317	0.00314553	4.78468e-16	412939	0.000159521	65.8824
	rs12462826	19	11955767	G	A	0.631278	0.0123751	0.00208027	2.70116e-09	411551	8.59799e-05	35.388
	rs8107974	19	19388500	A	T	0.923757	-0.0395147	0.00375364	6.48591e-26	417086	0.000265626	110.818
	rs3814995	19	36342212	C	T	0.688405	0.012558	0.00214992	5.18357e-09	417580	8.16998e-05	34.1188
	rs12721051	19	45422160	C	G	0.813518	0.0163068	0.00255729	1.81039e-10	416808	9.75437e-05	40.6608
	rs212100	19	48376995	T	C	0.164001	0.0661522	0.00269018	1.60431e-133	416419	0.00144999	604.678
	rs1048328	19	51527364	G	A	0.919753	-0.0284424	0.00366643	8.66073e-15	417580	0.000144093	60.1788
	rs2207132	20	39142516	G	A	0.96711	0.0345955	0.00557773	5.55971e-10	417580	9.2118e-05	38.47
	rs6123359	20	52714706	A	G	0.897775	-0.0341831	0.00331429	6.09972e-25	409801	0.000259511	106.375
	rs2585442	20	52737123	C	G	0.759346	-0.0356675	0.00237687	6.69916e-51	400363	0.000562129	225.181
	rs2616279	20	52743897	C	T	0.848239	0.0226477	0.00278157	3.88616e-16	415083	0.000159685	66.2928
	rs2229742	21	16339172	G	C	0.896549	0.0251483	0.00327069	1.48299e-14	417580	0.000141559	59.1203
	rs6003465	22	23365501	T	C	0.668006	0.0119615	0.00212333	1.76705e-08	412865	7.6859e-05	31.7347
	rs2074735	22	31535872	G	C	0.935904	-0.0278196	0.00407045	8.22711e-12	417580	0.000111848	46.7105
	rs115621755	22	50853134	C	T	0.67288	0.0124309	0.00212296	4.75603e-09	416287	8.23556e-05	34.2862
Micronurients: minerals
Calcium	rs11584885	1	1099437	A	G	0.277607	-0.0255	0.0028	1.895e-19	417580	0.000198581	82.9397
	rs36086195	1	16510894	T	C	0.432886	0.021	0.0025	1.036e-16	417580	0.000168945	70.5597
	rs17359650	1	21577202	T	C	0.0844908	-0.0259	0.0045	6.593e-09	417580	7.93232e-05	33.1263
	rs12132412	1	21820042	G	A	0.38481	0.0285	0.0026	3.376e-28	417580	0.000287659	120.155
	rs10917386	1	23799001	T	C	0.324806	0.0216	0.0027	7.515e-16	417580	0.000153241	63.9997
	rs710217	1	43428650	G	A	0.496995	0.0244	0.0025	1.391e-22	417580	0.000228066	95.2571
	rs112174050	1	51581471	T	C	0.0239871	0.1076	0.0081	6.829e-40	417580	0.000422407	176.462
	rs75895430	1	68268784	G	C	0.031276	0.0788	0.0072	1.387e-27	417580	0.000286763	119.78
	rs71658797	1	77967507	A	T	0.115841	0.0211	0.0039	4.889e-08	417580	7.00915e-05	29.2707
	rs469882	1	91530432	C	A	0.192228	-0.019	0.0032	1.867e-09	417580	8.44172e-05	35.2537
	rs72697815	1	112222144	C	T	0.154988	0.02	0.0035	6.482e-09	417580	7.81898e-05	32.6529
	rs72697815	1	112222144	TC	T	0.160435	0.0207	0.0034	9.84e-10	417580	8.87574e-05	37.0664
	rs80350997	1	150992010	A	G	0.0771332	0.0433	0.0047	2.318e-20	417580	0.000203213	84.8747
	rs12411216	1	155164480	A	C	0.455769	0.0269	0.0025	2.963e-27	417580	0.000277182	115.777
	rs7546838	1	156785771	G	A	0.353527	0.0209	0.0026	2.17e-15	417580	0.000154717	64.6166
	rs11588907	1	178509462	T	C	0.341282	-0.0162	0.0026	6.999e-10	417580	9.29615e-05	38.8223
	rs61820915	1	196428769	C	T	0.314272	0.0149	0.0027	2.845e-08	417580	7.29245e-05	30.4539
	rs1036332	1	199012478	C	A	0.263904	0.0218	0.0029	2.513e-14	417580	0.000135306	56.5086
	rs7540115	1	200265618	C	A	0.182904	-0.0189	0.0032	3.567e-09	417580	8.3531e-05	34.8836
	rs1502341	1	217311245	C	G	0.160465	0.0223	0.0034	5.577e-11	417580	0.000103007	43.018
	rs1497826	1	217471419	G	C	0.369306	0.0252	0.0026	1.993e-22	417580	0.000224914	93.9404
	rs6680117	1	220127737	T	C	0.194899	-0.0269	0.0033	2.338e-16	417580	0.000159099	66.4469
	rs835659	1	226971466	A	G	0.460574	-0.0152	0.0025	1.315e-09	417580	8.85175e-05	36.9662
	rs77412804	2	9190346	G	A	0.0219305	0.0749	0.0084	5.561e-19	417580	0.000190363	79.5066
	rs112024311	2	10119578	A	G	0.192976	-0.0208	0.0031	3.592e-11	417580	0.0001078	45.0196
	rs12998379	2	10163922	A	G	0.187426	-0.0253	0.0032	2.091e-15	417580	0.000149671	62.5085
	rs7587636	2	25518862	A	G	0.474515	-0.0157	0.0025	3.126e-10	417580	9.44362e-05	39.4382
	rs4665972	2	27598097	C	T	0.38687	-0.0486	0.0026	2.479e-79	417580	0.000836032	349.401
	rs62134679	2	54801525	C	T	0.15038	0.0256	0.0035	2.491e-13	417580	0.0001281	53.4985
	rs1729658	2	61373520	A	G	0.434889	-0.0286	0.0025	3.424e-30	417580	0.000313311	130.873
	rs111726789	2	69689428	C	G	0.398853	0.0188	0.0025	1.432e-13	417580	0.000135406	56.5501
	rs6727384	2	97400324	G	A	0.393614	-0.0384	0.0026	4.105e-51	417580	0.000522095	218.129
	rs35751693	2	98242555	T	C	0.0371495	0.0428	0.0067	1.95e-10	417580	9.77138e-05	40.8071
	rs6720637	2	114035194	A	G	0.489914	0.0234	0.0025	4.775e-21	417580	0.000209759	87.6092
	rs3931841	2	121041314	G	A	0.318829	-0.0263	0.0027	8.758e-23	417580	0.000227167	94.8816
	rs3748861	2	133196452	A	C	0.195529	-0.0179	0.0031	1.161e-08	417580	7.98378e-05	33.3412
	rs13389219	2	165528876	T	C	0.394877	-0.0177	0.0026	4.255e-12	417580	0.000110972	46.3445
	rs35095338	2	191357694	T	A	0.44496	0.016	0.0025	1.393e-10	417580	9.80794e-05	40.9598
	rs7559013	2	213735555	C	A	0.124981	0.0261	0.0038	3.459e-12	417580	0.00011296	47.175
	rs200800356	2	233685029	C	T	0.457262	-0.0195	0.0026	3.369e-14	417580	0.000134687	56.2497
	rs838717	2	234296444	A	G	0.42915	-0.0463	0.0025	9.576e-76	417580	0.000820702	342.989
	rs2971855	2	234373537	A	G	0.308174	0.0214	0.0027	2.522e-15	417580	0.000150416	62.82
	rs28520334	3	4649894	T	G	0.121427	0.0214	0.0038	2.557e-08	417580	7.5943e-05	31.7145
	rs71304101	3	12396913	A	G	0.117349	-0.0379	0.0038	4.863e-23	417580	0.00023816	99.4739
	rs11925835	3	56865445	C	T	0.429906	-0.0178	0.0025	1.658e-12	417580	0.000121386	50.6942
	rs28460520	3	101270494	G	A	0.374047	0.0148	0.0026	8.637e-09	417580	7.75896e-05	32.4022
	rs34667500	3	107186568	A	G	0.116071	0.0385	0.0039	2.356e-23	417580	0.00023332	97.4519
	rs2220256	3	120601231	C	G	0.235265	-0.0248	0.0029	3.227e-17	417580	0.000175102	73.1316
	rs34395935	3	121937961	C	G	0.148577	0.0593	0.0035	1.194e-64	417580	0.000686966	287.059
	rs34408666	3	121981609	A	G	0.129782	0.1936	0.0037	0	417580	0.00651373	2737.82
	rs11714010	3	122308151	A	G	0.284411	0.0172	0.0028	4.388e-10	417580	9.0357e-05	37.7345
	rs73222243	3	135933746	C	A	0.272212	0.0256	0.0028	5.726e-20	417580	0.000200142	83.5914
	rs9817452	3	156795414	T	G	0.37999	0.0197	0.0026	2.365e-14	417580	0.000137463	57.4095
	rs9811323	3	177507406	C	A	0.267204	0.0158	0.0029	3.644e-08	417580	7.108e-05	29.6836
	rs13073106	3	186342060	T	C	0.349115	0.039	0.0026	1.235e-50	417580	0.000538529	224.999
	rs10513810	3	186667885	G	A	0.111563	-0.0285	0.0039	4.087e-13	417580	0.000127869	53.4021
	rs13108218	4	3443931	G	A	0.389008	-0.0401	0.0026	9.93e-55	417580	0.000569318	237.87
	rs7658568	4	17835063	T	C	0.158366	0.0206	0.0034	1.818e-09	417580	8.7902e-05	36.7092
	rs11730491	4	26174563	T	G	0.17575	0.0224	0.0033	1.316e-11	417580	0.000110327	46.0751
	rs7688574	4	38533499	T	C	0.385452	0.0149	0.0026	7.098e-09	417580	7.86415e-05	32.8416
	rs6841429	4	40565469	A	C	0.175705	-0.0402	0.0033	4.227e-34	417580	0.000355247	148.396
	rs28582004	4	75940218	C	T	0.0699477	-0.0272	0.005	4.75e-08	417580	7.08643e-05	29.5935
	rs13135092	4	103198082	G	A	0.079928	-0.0566	0.0046	6.112e-35	417580	0.000362427	151.396
	rs72668261	4	106358767	C	T	0.0942362	0.0248	0.0043	5.947e-09	417580	7.96512e-05	33.2632
	rs4320103	4	170910322	G	A	0.0417321	0.0416	0.0063	5.279e-11	417580	0.000104405	43.6017
	rs62362193	5	72345509	A	T	0.317149	0.0202	0.0027	3.081e-14	417580	0.000134022	55.9723
	rs10942734	5	74595194	C	A	0.437231	0.016	0.0025	1.894e-10	417580	9.80794e-05	40.9598
	rs1500187	5	122824678	G	A	0.4524	-0.0139	0.0025	2.49e-08	417580	7.40249e-05	30.9135
	rs78235696	5	130812049	A	C	0.094611	-0.0258	0.0043	1.337e-09	417580	8.62036e-05	35.9998
	rs12519940	5	133904597	T	C	0.276916	-0.0268	0.0028	7.405e-22	417580	0.00021934	91.6118
	rs67190252	5	176781905	T	C	0.207789	0.0245	0.0032	2.26e-14	417580	0.000140356	58.6179
	rs9356996	6	26008487	A	C	0.415474	-0.0163	0.0025	8.633e-11	417580	0.000101791	42.5102
	rs915896	6	32187721	T	A	0.310134	-0.0183	0.0027	8.233e-12	417580	0.000109999	45.9381
	rs1187117	6	34169074	T	G	0.180939	-0.0431	0.0033	4.435e-40	417580	0.000408328	170.579
	rs4263551	6	74486371	C	T	0.482837	-0.0435	0.0025	1.093e-68	417580	0.000724509	302.759
	rs12524934	6	101431977	T	C	0.479139	0.0139	0.0025	2.742e-08	417580	7.40249e-05	30.9135
	rs3822858	6	116305064	C	T	0.399204	-0.0155	0.0025	9.8e-10	417580	9.20457e-05	38.4398
	rs9388399	6	125333797	C	T	0.305667	-0.0244	0.0027	1.753e-19	417580	0.000195536	81.6676
	rs1337776	6	130334409	G	A	0.307174	-0.0189	0.0027	1.938e-12	417580	0.000117329	48.9998
	rs1743955	6	134520896	C	T	0.403451	-0.0307	0.0026	4.889e-33	417580	0.000333769	139.421
	rs2327774	6	137275839	C	T	0.390917	-0.0228	0.0027	9.097e-18	417580	0.000170737	71.3083
	rs634916	6	160766183	T	A	0.490321	-0.0144	0.0025	6.845e-09	417580	7.94458e-05	33.1774
	rs4721467	7	16079195	T	A	0.254333	-0.0232	0.0029	4.244e-16	417580	0.000153241	63.9997
	rs10807697	7	65416170	G	A	0.453349	-0.032	0.0025	1.11e-37	417580	0.000392202	163.839
	rs2463010	7	77513885	C	T	0.48626	-0.024	0.0025	5.672e-22	417580	0.000220652	92.1596
	rs17164683	7	92286980	T	C	0.269045	-0.0218	0.0028	8.826e-15	417580	0.000145142	60.6171
	rs2283038	7	106835410	T	C	0.232526	-0.0232	0.0029	3.897e-15	417580	0.000153241	63.9997
	rs111066472	7	142588503	A	T	0.075075	-0.027	0.0049	3.102e-08	417580	7.2705e-05	30.3622
	rs115946508	7	150497496	A	C	0.108491	0.0346	0.004	5.98e-18	417580	0.000179149	74.8221
	rs41393948	8	8296230	T	C	0.115331	-0.023	0.0039	5.233e-09	417580	8.32819e-05	34.7796
	rs4240624	8	9184231	A	G	0.0932484	0.0581	0.0043	5.736e-42	417580	0.000437004	182.563
	rs13254847	8	21942840	C	T	0.226586	0.023	0.003	2.165e-14	417580	0.000140738	58.7775
	rs13253859	8	23355054	A	G	0.161183	0.0233	0.0034	5.695e-12	417580	0.000112452	46.9626
	rs60527016	8	38299624	C	T	0.224889	0.0214	0.003	5.65e-13	417580	0.000121841	50.8842
	rs7003599	8	64043961	T	C	0.295166	-0.0171	0.0027	5.011e-10	417580	9.60469e-05	40.1109
	rs12675477	8	72375328	T	C	0.273983	0.016	0.0028	1.091e-08	417580	7.81898e-05	32.6529
	rs3132877	8	101753922	C	T	0.141025	0.0208	0.0036	7.886e-09	417580	7.99369e-05	33.3826
	rs2343592	8	106572270	G	A	0.272847	-0.0238	0.0028	1.631e-17	417580	0.000172991	72.2497
	rs2976391	8	143762724	A	C	0.478586	0.0146	0.0025	3.991e-09	417580	8.16677e-05	34.1054
	rs6989119	8	145007947	A	G	0.389748	0.0166	0.0026	6.854e-11	417580	9.76084e-05	40.7631
	rs2370218	9	907988	T	G	0.245281	-0.0218	0.0029	1.28e-13	417580	0.000135306	56.5086
	rs11144167	9	71508082	G	A	0.3161	0.0212	0.0027	1.757e-15	417580	0.000147618	61.6513
	rs11144104	9	77441725	A	G	0.074806	-0.0363	0.0047	1.703e-14	417580	0.000142829	59.6507
	rs4744854	9	80498559	C	G	0.383938	-0.0328	0.0026	4.474e-37	417580	0.000380974	159.147
	rs7873928	9	96904836	C	G	0.384325	0.0196	0.0026	1.859e-14	417580	0.000136071	56.8281
	rs10993381	9	97639463	T	C	0.0638813	-0.0588	0.0051	4.764e-31	417580	0.000318227	132.927
	rs10819178	9	129294976	G	T	0.361683	0.0339	0.0026	9.13e-39	417580	0.000406945	170.001
	rs11792928	9	129401550	T	C	0.289929	-0.016	0.0028	6.467e-09	417580	7.81898e-05	32.6529
	rs498490	10	8118677	T	C	0.171375	-0.0297	0.0033	3.865e-19	417580	0.000193937	80.9996
	rs2797276	10	9081406	C	T	0.275139	-0.0156	0.0028	1.845e-08	417580	7.43295e-05	31.0407
	rs117179023	10	9231643	T	C	0.0113127	-0.069	0.0118	5.265e-09	417580	8.18764e-05	34.1926
	rs17407038	10	9236747	A	T	0.0775109	-0.0541	0.0046	2.257e-31	417580	0.000331128	138.317
	rs111817798	10	9321916	G	T	0.0930084	0.0714	0.0043	7.243e-63	417580	0.000659832	275.713
	rs3011642	10	22394843	T	C	0.249317	0.0204	0.0029	2.135e-12	417580	0.000118488	49.4837
	rs4838495	10	50521898	T	G	0.157541	-0.0269	0.0034	2.586e-15	417580	0.000149879	62.5957
	rs35403056	10	65338410	A	G	0.336367	0.0161	0.0026	8.476e-10	417580	9.18175e-05	38.3445
	rs4082330	10	65497266	T	C	0.181368	0.0217	0.0033	2.824e-11	417580	0.00010354	43.2404
	rs1250597	10	81010250	G	A	0.408475	0.0218	0.0025	8.619e-18	417580	0.00018206	76.038
	rs9419741	10	94430525	G	A	0.472111	0.0174	0.0025	3.251e-12	417580	0.000115992	48.4414
	rs57866767	10	96023077	C	T	0.438223	-0.0187	0.0025	7.737e-14	417580	0.000133969	55.9501
	rs1061134	10	100189252	A	G	0.0936286	-0.0284	0.0044	7.756e-11	417580	9.97581e-05	41.661
	rs10786731	10	104751781	T	A	0.210635	0.0169	0.003	2.691e-08	417580	7.59903e-05	31.7343
	rs11196626	10	115845451	G	A	0.259824	-0.0204	0.0029	1.158e-12	417580	0.000118488	49.4837
	rs113837805	11	2941324	GGT	G	0.101063	-0.0276	0.0043	1.671e-10	417580	9.86504e-05	41.1983
	rs4758621	11	3009640	G	A	0.308505	-0.0267	0.0027	7.198e-23	417580	0.000234128	97.7897
	rs2219487	11	13614841	G	T	0.383636	0.0345	0.0026	5.289e-41	417580	0.000421472	176.072
	rs2930191	11	47946836	A	G	0.358585	-0.0202	0.0026	7.563e-15	417580	0.000144529	60.3607
	rs4365062	11	68613864	T	C	0.470585	0.0198	0.0025	3.173e-15	417580	0.000150192	62.7261
	rs12793731	11	71548492	T	C	0.499708	0.0147	0.0025	5.49e-09	417580	8.27902e-05	34.5742
	rs302650	11	87901236	A	G	0.432718	-0.0214	0.0025	9.98e-18	417580	0.000175441	73.2732
	rs11019935	11	88174968	A	C	0.0164881	0.0572	0.0105	4.389e-08	417580	7.10629e-05	29.6764
	rs7126944	11	102021617	C	T	0.350875	0.0147	0.0026	1.712e-08	417580	7.65447e-05	31.9658
	rs141949189	11	118957388	T	A	0.428414	0.015	0.0027	1.741e-08	417580	7.39066e-05	30.864
	rs76683040	11	119152684	T	C	0.0784513	0.0332	0.0047	1.854e-12	417580	0.000119478	49.8975
	rs7928577	11	126227723	T	G	0.0766669	-0.0635	0.0047	9.445e-42	417580	0.00043694	182.536
	rs187748708	12	4005836	G	T	0.0146227	0.099	0.0103	7.368e-22	417580	0.000221187	92.3834
	rs3217792	12	4384696	T	C	0.0839495	-0.0272	0.0046	2.56e-09	417580	8.37233e-05	34.9639
	rs2448036	12	12205302	G	T	0.106981	0.0288	0.0041	2.354e-12	417580	0.000118148	49.3418
	rs12320328	12	25408464	G	A	0.0855998	-0.0249	0.0044	2.18e-08	417580	7.66868e-05	32.0252
	rs12306007	12	47184042	T	C	0.146628	0.0196	0.0035	2.796e-08	417580	7.50937e-05	31.3598
	rs61942059	12	49107502	C	G	0.316152	-0.031	0.0027	4.781e-31	417580	0.000315587	131.824
	rs6580981	12	54723028	A	G	0.473603	-0.0186	0.0025	1.524e-13	417580	0.000132541	55.3533
	rs10858935	12	90223202	A	G	0.313637	-0.02	0.0027	9.1e-14	417580	0.000131382	54.8694
	rs28626965	12	110828058	T	A	0.397016	-0.018	0.0026	2.237e-12	417580	0.000114765	47.9288
	rs118097728	12	123425261	T	C	0.0132536	-0.123	0.0111	9.696e-29	417580	0.000293966	122.79
	rs143325922	12	123857584	C	A	0.0130249	-0.0941	0.0117	9.51e-16	417580	0.000154882	64.6853
	rs9508857	13	20285268	A	G	0.150869	-0.0194	0.0035	2.712e-08	417580	7.35691e-05	30.7231
	rs3742305	13	31036642	G	C	0.260086	-0.0154	0.0028	4.764e-08	417580	7.2436e-05	30.2499
	rs12372841	13	42549812	C	G	0.150071	-0.0351	0.0035	4.012e-24	417580	0.000240787	100.572
	rs12583851	13	110504964	C	T	0.258717	-0.0219	0.0029	2.159e-14	417580	0.00013655	57.0283
	rs16975492	13	110833702	T	C	0.364093	0.0145	0.0026	1.714e-08	417580	7.44762e-05	31.1019
	rs10151764	14	21865259	G	T	0.0960489	0.0267	0.0043	3.955e-10	417580	9.23221e-05	38.5553
	rs437986	14	60610316	T	C	0.159501	-0.0203	0.0035	4.583e-09	417580	8.05529e-05	33.6398
	rs9806062	14	90849408	T	G	0.119599	-0.0276	0.0039	1.237e-12	417580	0.000119922	50.0826
	rs965344	14	94818078	A	G	0.207188	0.031	0.0031	6.987e-24	417580	0.000239418	99.9995
	rs6111	14	95053891	T	C	0.109706	-0.0297	0.0041	3.788e-13	417580	0.000125647	52.4739
	rs35590487	14	105989599	T	C	0.238787	-0.0224	0.0029	2.073e-14	417580	0.000142856	59.662
	rs7402977	15	31726824	A	G	0.267047	-0.0158	0.0028	2.422e-08	417580	7.62474e-05	31.8417
	rs139974673	15	44027885	C	T	0.0251532	0.1008	0.008	1.976e-36	417580	0.000380046	158.759
	rs8034835	15	51512664	G	A	0.479864	-0.0182	0.0025	2.761e-13	417580	0.000126902	52.9981
	rs12907451	15	69613566	T	C	0.377796	0.0264	0.0026	2.143e-24	417580	0.000246839	103.1
	rs11629876	15	96666402	T	C	0.332997	-0.019	0.0026	5.619e-13	417580	0.000127869	53.4021
	rs12922549	16	54451747	T	C	0.232618	-0.0229	0.003	2.543e-14	417580	0.000139517	58.2675
	rs12924886	16	72075593	T	A	0.192609	0.0192	0.0032	1.482e-09	417580	8.62036e-05	35.9998
	rs1858800	16	73024276	T	C	0.340254	0.0327	0.0026	2.045e-35	417580	0.000378656	158.178
	rs12929303	16	81602264	A	G	0.47634	0.0158	0.0025	2.982e-10	417580	9.56429e-05	39.9422
	rs12918968	16	88520452	C	A	0.448076	-0.0343	0.0025	1.243e-42	417580	0.000450581	188.237
	rs62068711	16	89687377	A	G	0.186407	0.0239	0.0032	6.671e-14	417580	0.000133567	55.782
	rs4525526	17	1650125	C	T	0.222245	0.0441	0.003	1.791e-49	417580	0.000517214	216.089
	rs4480845	17	1958609	C	T	0.361945	-0.0178	0.0026	8.202e-12	417580	0.000112229	46.8696
	rs218671	17	6604708	G	T	0.458789	0.0164	0.0025	6.234e-11	417580	0.000103044	43.0334
	rs77528189	17	6717789	C	T	0.0601523	-0.0291	0.0052	2.385e-08	417580	7.49906e-05	31.3168
	rs2001884	17	17602977	A	T	0.493215	-0.0174	0.0025	3.094e-12	417580	0.000115992	48.4414
	rs9905617	17	37503101	A	C	0.262029	0.028	0.0029	2.19e-22	417580	0.000223194	93.2219
	rs10853112	17	47913511	T	G	0.35382	0.016	0.0026	1.218e-09	417580	9.06806e-05	37.8696
	rs77704893	17	55302265	C	T	0.0762289	0.0436	0.0049	6.628e-19	417580	0.000189565	79.1733
	rs67556103	17	66453320	C	A	0.487604	0.0136	0.0025	4.286e-08	417580	7.08643e-05	29.5935
	rs573431210	17	67276383	G	T	0.025071	-0.0699	0.0079	1.039e-18	417580	0.000187447	78.2885
	rs12958166	18	60200978	T	G	0.274649	0.0194	0.0028	3.281e-12	417580	0.000114947	48.0049
	rs35587941	19	2983175	T	G	0.425531	0.014	0.0026	4.307e-08	417580	6.94288e-05	28.9939
	rs190424317	19	3094215	G	C	0.136374	-0.0614	0.0041	1.666e-51	417580	0.00053678	224.268
	rs73001065	19	19460541	C	G	0.0683564	0.0376	0.0049	1.457e-14	417580	0.000140988	58.8819
	rs1672981	19	35547051	C	T	0.0709547	0.0782	0.0049	2.173e-57	417580	0.000609561	254.694
	rs75702986	19	35566151	A	G	0.181416	0.0388	0.0032	5.859e-33	417580	0.000351942	147.015
	rs11881404	19	36021193	G	A	0.373954	-0.0205	0.0026	1.184e-15	417580	0.000148853	62.1669
	rs12982234	19	38586434	T	C	0.038794	-0.0571	0.0064	8.574e-19	417580	0.000190585	79.5995
	rs2335534	19	50014977	A	G	0.187697	-0.038	0.0032	4.846e-32	417580	0.000337583	141.015
	rs117080418	19	50025208	A	T	0.0103466	-0.0998	0.0128	7.84e-15	417580	0.000145559	60.791
	rs149807892	19	50159756	T	C	0.0153872	0.0668	0.0102	6.7e-11	417580	0.000102699	42.8895
	rs35118755	19	52172672	T	C	0.146354	0.023	0.0035	7.475e-11	417580	0.000103403	43.1835
	rs73075609	20	5580789	T	C	0.0258766	0.0545	0.0078	3.031e-12	417580	0.0001169	48.8204
	rs3091842	20	39344272	A	G	0.0426999	0.0965	0.0063	7.634e-53	417580	0.000561552	234.623
	rs4297946	20	39811275	C	G	0.476911	0.0149	0.0025	2.538e-09	417580	8.50581e-05	35.5214
	rs17216707	20	52732362	C	T	0.187712	-0.0616	0.0032	9.426e-81	417580	0.000886618	370.561
	rs928760	21	35890958	T	C	0.299209	-0.0181	0.0027	2.806e-11	417580	0.000107608	44.9394
	rs2073397	22	24998707	C	T	0.364722	0.0167	0.0026	1.525e-10	417580	9.87879e-05	41.2557
	rs722298	22	30777529	A	G	0.452512	0.0149	0.0025	2.855e-09	417580	8.50581e-05	35.5214
	rs5751350	22	43117595	A	G	0.330915	0.0165	0.0026	4.102e-10	417580	9.64361e-05	40.2735
Sodium	rs643428	1	54728858	C	T	0.393146	0.00768192	0.00127171	1.5e-09	446237	8.1764e-05	36.489
	rs2422137	1	72619961	C	A	0.545986	0.00750123	0.00124279	1.6e-09	446237	8.16335e-05	36.4307
	rs11584700	1	204576983	A	G	0.790836	0.00898544	0.00152048	3.4e-09	446237	7.8256e-05	34.9233
	rs1260326	2	27730940	T	C	0.395664	0.0117743	0.00126163	1e-20	446237	0.000195144	87.0972
	rs1516187	2	51930164	T	C	0.131756	-0.0115549	0.00183414	3e-10	446237	8.89331e-05	39.6886
	rs1562308	2	61768421	A	C	0.395945	-0.00801334	0.0012631	2.2e-10	446237	9.01876e-05	40.2485
	rs1437971	2	100986964	A	C	0.349361	0.00847493	0.00131191	1e-10	446237	9.351e-05	41.7313
	rs6754321	2	105387607	A	C	0.485662	0.00708299	0.00123778	1.1e-08	446237	7.33751e-05	32.745
	rs16850592	2	166265016	T	C	0.758963	0.00931811	0.00144861	1.3e-10	446237	9.27143e-05	41.3762
	rs1036336	2	198964120	T	C	0.488795	0.00729244	0.00123823	3.9e-09	446237	7.7722e-05	34.685
	rs7619139	3	25110415	T	A	0.41119	-0.00815329	0.00125959	9.6e-11	446237	9.3886e-05	41.8992
	rs1513481	3	35783535	C	T	0.689494	-0.00933683	0.00134101	3.3e-12	446237	0.000108623	48.4767
	rs1229984	4	100239319	T	C	0.0265565	0.0241902	0.00380397	2e-10	446237	9.06149e-05	40.4392
	rs16878190	5	59804188	T	A	0.849414	-0.00980322	0.00173576	1.6e-08	446237	7.14762e-05	31.8975
	rs262885	5	62915638	G	C	0.664224	-0.00739366	0.0013089	1.6e-08	446237	7.15006e-05	31.9083
	rs7442885	5	87682877	C	G	0.786513	0.00905755	0.00151146	2.1e-09	446237	8.04688e-05	35.9109
	rs77960	5	103964585	G	A	0.671751	-0.00803914	0.00131741	1e-09	446237	8.34402e-05	37.2371
	rs3797727	5	111079024	T	A	0.887957	-0.0109038	0.00196253	2.8e-08	446237	6.91716e-05	30.8689
	rs13163314	5	148089587	C	T	0.768009	0.0100176	0.00146711	8.6e-12	446237	0.00010447	46.623
	rs2531805	6	28412326	C	T	0.465692	0.00748983	0.00124476	1.8e-09	446237	8.11282e-05	36.2052
	rs2504671	6	51205577	C	A	0.765267	0.0125233	0.00146135	1e-17	446237	0.000164548	73.4391
	rs816369	6	53996086	T	C	0.689066	-0.00981822	0.00133564	2e-13	446237	0.000121079	54.0362
	rs9387963	6	98423208	G	A	0.442994	-0.00819859	0.00124605	4.7e-11	446237	9.70062e-05	43.2918
	rs10457480	6	126812609	C	G	0.697788	-0.0083187	0.00134796	6.8e-10	446237	8.53403e-05	38.0851
	rs4410790	7	17284577	T	C	0.368736	0.0108651	0.00128176	2.3e-17	446237	0.000160997	71.8542
	rs33951980	7	73029437	C	T	0.870155	0.0131522	0.00183904	8.6e-13	446237	0.000114604	51.1461
	rs11771534	7	132788602	T	C	0.683793	0.00739122	0.00133092	2.8e-08	446237	6.91087e-05	30.8409
	rs72634682	8	34325317	G	A	0.861156	-0.0102914	0.00179502	9.8e-09	446237	7.36568e-05	32.8707
	rs140154612	8	143495760	T	C	0.982148	0.0287452	0.00502534	1.1e-08	446237	7.33166e-05	32.7188
	rs4744247	9	96256487	C	T	0.656595	0.00724826	0.00130317	2.7e-08	446237	6.93218e-05	30.9359
	rs17635778	9	122165102	C	T	0.82607	0.00974302	0.00163968	2.8e-09	446237	7.91169e-05	35.3075
	rs7072776	10	22032942	A	G	0.278052	0.0103876	0.00138554	6.5e-14	446237	0.000125942	56.207
	rs2393831	10	63466754	A	G	0.777106	0.00928993	0.00148858	4.4e-10	446237	8.72724e-05	38.9474
	rs7924036	10	65191645	G	T	0.49654	0.00833585	0.00123695	1.6e-11	446237	0.000101762	45.4144
	rs34452566	11	27793470	G	T	0.801102	-0.00972968	0.00154781	3.3e-10	446237	8.85437e-05	39.5148
	rs2761589	11	31311429	C	G	0.370028	-0.00897032	0.00128298	2.7e-12	446237	0.000109538	48.8848
	rs2638314	12	56866334	T	A	0.817452	-0.00879363	0.00159855	3.8e-08	446237	6.78092e-05	30.2609
	rs12581220	12	78773251	C	T	0.685554	0.01034	0.00133913	1.2e-14	446237	0.000133589	59.6202
	rs9537160	13	56109838	C	T	0.721695	0.00877585	0.00138362	2.3e-10	446237	9.01447e-05	40.2293
	rs7334078	13	99120484	T	C	0.717026	0.0090649	0.00137467	4.3e-11	446237	9.74364e-05	43.4838
	rs7140993	14	27107166	G	A	0.738394	0.00933716	0.00141075	3.6e-11	446237	9.8157e-05	43.8054
	rs1957111	14	29781178	C	T	0.947639	-0.018951	0.00278568	1e-11	446237	0.000103703	46.2807
	rs17123039	14	51332335	T	G	0.581866	0.00725318	0.00125576	7.7e-09	446237	7.47559e-05	33.3612
	rs4442732	14	61025617	A	G	0.377013	-0.00779507	0.0012767	1e-09	446237	8.35335e-05	37.2787
	rs10136360	14	79894046	G	A	0.779217	-0.00957388	0.00149765	1.6e-10	446237	9.15693e-05	40.8652
	rs2472297	15	75027880	C	T	0.737388	0.0138093	0.0014017	6.7e-23	446237	0.000217457	97.058
	rs4788415	16	30439309	T	C	0.0966553	-0.0148019	0.00214015	4.6e-12	446237	0.000107185	47.8349
	rs11642015	16	53802494	C	T	0.596261	-0.0124196	0.0012606	6.7e-23	446237	0.000217471	97.0641
	rs2968426	16	85335735	G	C	0.255075	0.00822175	0.00142492	7.9e-09	446237	7.46018e-05	33.2924
	rs3785626	17	16185248	T	G	0.508039	0.00677052	0.00123881	4.6e-08	446237	6.6933e-05	29.8698
	rs62097539	18	37144137	C	A	0.628808	0.00707441	0.00128731	3.9e-08	446237	6.76736e-05	30.2004
	rs784257	18	53397199	T	C	0.187588	-0.0105962	0.00159303	2.9e-11	446237	9.91388e-05	44.2436
	rs10406361	19	18241708	G	A	0.462443	0.00679045	0.00124086	4.4e-08	446237	6.71053e-05	29.9467
	rs28399462	19	41350615	G	A	0.977347	-0.0278277	0.00418601	3e-11	446237	9.90252e-05	44.1929
	rs34783010	19	46180414	G	T	0.805604	0.0134311	0.00156083	7.6e-18	446237	0.000165911	74.0474
	rs838133	19	49259529	A	G	0.450813	-0.0133353	0.00127931	1.9e-25	446237	0.000243435	108.656
	rs1996928	20	51261414	G	A	0.744975	0.00904149	0.00142159	2e-10	446237	9.06413e-05	40.451
	rs5760425	22	24842452	T	G	0.391409	0.00745825	0.00126653	3.9e-09	446237	7.7704e-05	34.677
Potassium	rs11578323	1	32302108	C	T	0.483075	-0.0065907	0.00120078	4e-08	446230	6.75069e-05	30.1255
	rs61092432	1	155222729	T	C	0.753401	-0.007936	0.00139199	1.2e-08	446230	7.28351e-05	32.5034
	rs2122127	2	68445354	A	G	0.607895	0.00716293	0.0012294	5.7e-09	446230	7.60682e-05	33.9463
	rs13397685	2	142319236	G	A	0.722867	0.00759413	0.00133831	1.4e-08	446230	7.21527e-05	32.1989
	rs4973766	3	27413566	C	T	0.542639	0.00836621	0.0012037	3.6e-12	446230	0.000108247	48.308
	rs13143189	4	3757380	G	A	0.563914	0.0109685	0.00121798	2.1e-19	446230	0.000181709	81.0984
	rs72704791	5	547896	A	G	0.808299	0.0106017	0.00152158	3.2e-12	446230	0.000108782	48.5467
	rs254023	5	103955361	T	C	0.560891	-0.007873	0.00120633	6.7e-11	446230	9.54439e-05	42.5938
	rs3799379	6	26404694	C	T	0.573416	0.00674294	0.00121191	2.6e-08	446230	6.93696e-05	30.9568
	rs7766356	6	28400538	T	C	0.789297	0.0117529	0.00146913	1.2e-15	446230	0.0001434	63.9982
	rs61375854	6	54546301	T	G	0.666305	-0.00752992	0.00127228	3.3e-09	446230	7.84915e-05	35.0278
	rs4410790	7	17284577	T	C	0.368691	0.00874545	0.00124235	1.9e-12	446230	0.000111037	49.5535
	rs6467447	7	132525147	C	T	0.37173	0.00720042	0.00124211	6.8e-09	446230	7.53016e-05	33.6042
	rs3008679	9	16048739	G	C	0.249752	0.00762858	0.00138748	3.8e-08	446230	6.77401e-05	30.2296
	rs7319172	13	67380168	G	A	0.432439	-0.00699888	0.00121032	7.4e-09	446230	7.49317e-05	33.4391
	rs146311723	15	63804507	T	C	0.825223	0.00862793	0.00158152	4.9e-08	446230	6.66924e-05	29.762
	rs2472297	15	75027880	C	T	0.737346	0.0106514	0.00135803	4.4e-15	446230	0.00013784	61.5167
	rs4785475	16	50939789	G	A	0.743216	0.00782822	0.00137298	1.2e-08	446230	7.28463e-05	32.5084
	rs12944041	17	8073097	G	A	0.449877	0.00700048	0.00120774	6.8e-09	446230	7.52865e-05	33.5975
	rs3744760	17	43195981	T	C	0.731688	0.00742651	0.00135488	4.2e-08	446230	6.73255e-05	30.0446
	rs784257	18	53397199	T	C	0.187607	-0.00890228	0.00154365	8.1e-09	446230	7.4527e-05	33.2585
	rs10854166	19	18652844	A	G	0.518645	0.00752479	0.00121538	6e-10	446230	8.58951e-05	38.3321
	rs871913	20	16144345	G	A	0.819571	-0.00874385	0.00155983	2.1e-08	446230	7.04144e-05	31.4231
Iron	rs35945185	1	66137239	A	G	0.370744	0.0308	0.00417137	1.54e-13	163511	0.000333312	54.5177
	rs12730935	1	154419892	A	G	0.40141	0.0264	0.00406222	8.09e-11	163511	0.00025824	42.2354
	rs13007705	2	239069196	T	C	0.44879	0.0289	0.00410874	2.01e-12	163511	0.000302482	49.4736
	rs12633819	3	66448307	G	A	0.339218	0.0258	0.00415541	5.34e-10	163511	0.000235701	38.5484
	rs4854760	3	133498741	G	A	0.335911	0.053	0.00443097	5.67e-33	163511	0.000874232	143.07
	rs140393761	6	25737913	G	A	0.0183812	0.1057	0.0145194	3.34e-13	163511	0.000324016	52.9967
	rs144861591	6	26072992	T	C	0.0769458	0.2733	0.0076902	1.24e-276	163511	0.00766506	1262.99
	rs145496147	6	26099201	T	C	0.0118964	0.1634	0.0206138	2.25e-15	163511	0.000384126	62.8322
	rs116169498	6	26104664	G	C	0.0150124	0.1592	0.0169617	6.24e-21	163511	0.000538478	88.0935
	rs12206204	6	26116982	T	C	0.0168838	0.1732	0.0178509	2.94e-22	163511	0.000575409	94.1387
	rs9295767	6	28182450	A	G	0.0374218	-0.0649	0.0093943	4.9e-12	163511	0.000291801	47.726
	rs114708114	6	28426244	T	C	0.0327664	0.1412	0.0120225	7.52e-32	163511	0.000842888	137.936
	rs9265878	6	31313033	A	G	0.267707	-0.0265	0.00461473	9.33e-09	163511	0.000201634	32.9757
	rs9399136	6	135402339	C	T	0.254721	0.0574	0.00453656	1.08e-36	163511	0.000978136	160.091
	rs12718598	7	50428445	C	T	0.490513	0.0266	0.00402054	3.69e-11	163511	0.000267627	43.7712
	rs7385804	7	100235970	C	A	0.372476	-0.0572	0.00417353	9.42e-43	163511	0.00114747	187.837
	rs7837764	8	23375702	C	G	0.382433	0.0223	0.00409023	4.98e-08	163511	0.000181756	29.7242
	rs10822143	10	64887856	C	T	0.4915	-0.0235	0.00401003	4.62e-09	163511	0.000209992	34.3428
	rs1958078	14	70354858	A	C	0.161774	-0.0321	0.00575819	2.48e-08	163511	0.000190024	31.0766
	rs4774514	15	45374055	T	C	0.0520717	-0.0491	0.00826757	2.87e-09	163511	0.000215658	35.2697
	rs117753190	17	67136325	G	C	0.0391343	0.0727	0.0115751	3.37e-10	163511	0.000241195	39.447
	rs10421599	19	35767933	A	G	0.225565	-0.0295	0.00487706	1.46e-09	163511	0.000223709	36.5866
	rs12975762	19	35950523	G	A	0.290961	-0.0289	0.00429439	1.7e-11	163511	0.000276902	45.2885
	rs117718169	22	37359621	T	C	0.0480973	-0.0718	0.010824	3.28e-11	163511	0.000269036	44.0017
	rs9610638	22	37445668	T	C	0.426097	-0.1562	0	0	163511	NA	NA
	rs56912861	22	37511637	A	G	0.339742	-0.0337	0.00419968	1.02e-15	163511	0.00039365	64.3907
	rs563027675	22	37822836	G	C	0.0213393	-0.0718	0.0129743	3.13e-08	163511	0.000187262	30.6248
Zinc	rs10097917	8	86260295	A	T	0.3922	0.1693	0.0175	4.701e-22	6564	0.0140579	93.5633
	rs12591119	15	75355944	A	G	0.8236	0.2903	0.0223	1.438e-38	6564	0.0251678	169.415
	rs322884	1	199029020	A	C	0.3411	0.1098	0.0181	1.298e-09	6564	0.00557508	36.7888
Manganese	rs6541114	1	220074279	T	G	0.1949	0.4692	0.0222	6.28e-99	6564	0.0637161	446.558
	rs2272783	18	55238820	A	G	0.9428	-0.3646	0.039	8.938e-21	6564	0.0131399	87.3719
	rs855791	22	37462936	A	G	0.4201	0.123	0.0177	3.866e-12	6564	0.00730318	48.276
	rs1800562	6	26093141	A	G	0.0794	-0.2247	0.0325	4.549e-12	6564	0.00722969	47.7867
	rs13107325	4	103188709	T	C	0.0496	-0.4226	0.041	5.959e-25	6564	0.0159276	106.208
	rs4440696	9	88903367	A	T	0.6512	0.1483	0.0181	2.562e-16	6564	0.0101237	67.1109
	rs467304	6	5119696	T	C	0.3068	0.147	0.0196	6.463e-14	6564	0.00849666	56.2329
	rs6099115	20	54941140	T	C	0.1841	-0.1606	0.0225	1.067e-12	6564	0.00770193	50.9323
	rs7176565	15	65998702	T	C	0.7643	-0.1562	0.0208	5.477e-14	6564	0.00851827	56.3771
1 Position based on GRCh37 (hg19). SNP: single nucleotide polymorphisms. EAF: effect allele frequency. SE: standard error. N: sample size. The proportion of variance explained by instrumental variables was calculated as R2 = 2 * Beta2 * EAF * (1-EAF) / (2 * Beta2 * EAF * (1-EAF) + SE2 * 2 * N * EAF * (1-EAF)), where Beta is the effect size estimate between the trait and the SNP of the effect alle…

## Sheet: ST4
Supplementary Table 4. Details of re-clumped genetic instruments for 13 nutrients with available GWAS summary statistics (clump parameters: r2 < 0.001, 10MB, P < 5×10-8).
Exposure	PMID	Year	Sample Size	Number of re-clumped IVs	R2	Mean F-Statistic	Number of reported IVs#	Number of IVs*
Macronutrients: energy-corrected intake
Fat	32393786	2021	268922	5	0.00145231	72.0366	6	4
Protein				7	0.00151924	53.0602	7	7
Carbohydrate				12	0.00186595	39.6605	13	11
Sugar			235391	9	0.00189961	47.9914	10	8
Micronutrients: vitamins
Vitamin A	38374065	2024	22274	8	0.0219491	47.5304	8	8
Vitamin C	33203707	2021	52018	11	0.0178273	84.6486	11	10
Vitamin D	32242144	2020	417580	110	0.0369191	139.585	143	97
Micronutrients: minerals
Calcium	33462484	2021	325659	198	0.0436419	92.1548	208	44
Sodium	31409800	2019	446237	58	0.00586376	45.1223	50	46
Potassium	31409800	2019	446230	23	0.00205384	39.851	13	13
Iron	33536631	2021	163511	27	0.0176098	111.153	16	10
Zinc	38594418	2024	6564	3	0.0448008	99.9224	3	3
Manganese				9	0.142157	107.428	10	9
IVs: instrumental variables. GWAS: genome wide association study. # In their original GWASs. * Complete overlap and in LD (r2 > 0.8) between re-clumped IVs and reported IVs.

## Sheet: ST5
Supplementary Table 5. Causal relationships of 13 nutrients (with available GWAS summary statistics) and heel estimated bone mineral density (eBMD) by main MR method#.
Exposure	Number of IVs	Effect (95% CI)	P-value	MR-Egger intercept (P-value)	P-value for Cochrane’s Q
Macronutrients: energy-corrected intake
Fat	5	0.201 (-0.218 - 0.619)	0.348	-0.007 (0.64)	1.67582e-29
Protein	6	0.329 (-0.248 - 0.905)	0.264	-0.042 (0.24)	5.59572e-54
Carbohydrates	11	-0.078 (-0.317 - 0.162)	0.526	-0.004 (0.82)	4.62076e-27
Sugar	9	-0.079 (-0.322 - 0.165)	0.527	0.005 (0.78)	1.36103e-25
Micronutrients: vitamins
Vitamin A	5	-0.054 (-0.104 --0.003)	3.70×10-2	-0.009 (0.23)	0.00307256
Vitamin C	11	-0.013 (-0.077 - 0.052)	0.701	0.006 (0.08)	4.58611e-21
Vitamin D	101	0.013 (-0.034 - 0.059)	0.598	0.001 (0.22)	4.57602e-147
Micronutrients: minerals
Calcium§	174	-0.034 (-0.076 - 0.007)	0.105	-0.002 (0.05)	0
Sodium	57	0.022 (-0.144 - 0.189)	0.792	-0.004 (0.23)	5.78643e-64
Potassium	23	-0.130 (-0.407 - 0.147)	0.358	0.005 (0.45)	6.22738e-25
Iron§	22	-0.002 (-0.037 - 0.033)	0.921	0.003 (0.04)	2.22584e-10
Zinc	3	-0.017 (-0.043 - 0.009)	0.199	0.004 (0.76)	0.0119656
Manganese§	9	0.023 (-0.011 - 0.057)	0.182	-0.019 (0.01)	5.12361e-43
GWAS: genome wide association study. MR: Mendelian randomization. IVs: instrumental variables. CI: confidence interval. # The inverse variance weighted (multiplicative random effects) and MR-Egger method. § P-value for MR-Egger regression (calcium: 0.43; iron: 0.11; manganese: 0.01). A suggestive significance was defined as P < 0.05; a statistical significance* was defined as P < 3.84×10-3 (0.05/…

## Sheet: ST6
Supplementary Table 6. Causal relationships of 4 nutrients (suggestively significant, i.e., P < 0.05, by main MR method#) and heel estimated bone mineral density (eBMD) by leave-one-out method.
Exposure	Outcome	SNP leaved out	Beta	Standard error	P-value
Vitamin A	eBMD	rs11762406	-0.0718692	0.0215218	0.000839712
		rs12149203	-0.0350018	0.0218213	0.10871
		rs1260326	-0.049375	0.0337119	0.143025
		rs34898035	-0.0602054	0.0321299	0.0609562
		rs6029188	-0.0520365	0.0332154	0.1172
		All	-0.0538054	0.0257941	0.0369826
Vitamin B12	eBMD	rs1131603	-0.0210281	0.00619767	0.000691548
		rs1141321	-0.020347	0.0060742	0.000808899
		rs1801222	-0.0195782	0.00637826	0.00214407
		rs2270655	-0.019444	0.0059868	0.00116294
		rs2336573	-0.022856	0.00636685	0.000330878
		rs34324219	-0.0202923	0.00671076	0.00249584
		rs3742801	-0.0187854	0.00600853	0.00176926
		rs41281112	-0.0193224	0.00603284	0.0013607
		rs602662	-0.0160427	0.00706386	0.0231412
		All	-0.0198053	0.00592728	0.000833621
Vitamin E	eBMD	rs11057830	0.237915	0.190024	0.21056
		rs2108622	0.180182	0.176376	0.306982
		rs964184	0.421464	0.053771	4.57287e-15
		All	0.276726	0.129164	0.0321584
Selenium	eBMD	rs10944	0.0202208	0.00955731	0.0343669
		rs11951068	0.0247096	0.00882947	0.00513355
		rs1789953	0.0247639	0.00859243	0.00395081
		rs234709	0.0258245	0.00807794	0.00138907
		rs3797535	0.0226873	0.00911636	0.0128236
		rs558133	0.0218214	0.00880768	0.0132293
		rs567754	0.018982	0.00823444	0.0211557
		rs6586282	0.0216956	0.0086473	0.0121092
		rs672413	0.0276073	0.00745482	0.000212828
		rs6859667	0.0220274	0.00891262	0.0134553
		rs705415	0.0236559	0.00898787	0.00848876
		rs921943	0.0252921	0.00978633	0.00975406
		All	0.0233051	0.00837034	0.00536514
SNP: single nucleotide polymorphisms. # The inverse variance weighted (multiplicative random effects) and MR-Egger method.

## Sheet: ST7
Supplementary Table 7. Causal relationships of vitamin A (retinol) and heel estimated bone mineral density (eBMD).
Exposure	MR approach	heel estimated bone mineral density (eBMD)
		Number of IVs	Effect (96% CI)	P-value	MR-Egger intercept (P-value)	P for Cochrane’s Q
Reported IVs in their original GWAS summary statistics
Vitamin A (retinol)	IVW	6	-0.114 (-0.239- 0.011)	0.075	0.002 (0.94)	6.04389e-30
	MR-Egger regression	6	-0.134 (-0.628- 0.360)	0.623
	Weighted median	6	-0.060 (-0.100--0.021)	2.82×10-3
	MRPRESSO	3	-0.086 (-0.130 --0.042)	6.30×10-2
	IVW (without pleiotropic SNPs)	4	-0.049 (-0.115 - 0.017)	0.143
	MVMR (adjust for smoking status)	5	-0.130 (-0.198 --0.061)	2.13×10-4
	MVMR (adjust for alcohol assumption)	6	-0.128 (-0.272 - 0.016)	0.08
Re-clumped IVs (clump parameters: r2 < 0.001, 10MB, P < 5×10-8)
Vitamin A (retinol)	IVW	5	-0.054 (-0.104 --0.003)	3.70×10-2	-0.009 (0.23)	0.00307256
	MR-Egger regression	5	0.059 (-0.093 - 0.211)	0.504
	Weighted median	5	-0.057 (-0.096 --0.018)	3.77×10-3
	MRPRESSO	3	-0.053 (-0.077 --0.029)	5.00×10-2
	IVW (without pleiotropic SNPs)	4	-0.049 (-0.115 - 0.017)	0.143
	MVMR (adjust for smoking status)	5	-0.130 (-0.198 --0.061)	2.13×10-4
	MVMR (adjust for alcohol assumption)	5	-0.054 (-0.119 - 0.010)	0.1
GWAS: genome wide association study. MR: Mendelian randomization. IVs: instrumental variables. CI: confidence interval. IVW: inverse variance weighted. MRPRESSO: MR-Pleiotropy Residual Sum and Outlier. SNPs: single nucleotide polymorphisms. MVMR: multivariable MR. A suggestive significance was defined as P < 0.05; a statistical significance* was defined as P < 2.50×10-2 (0.05/2, number of trait p…

## Sheet: ST8
Supplementary Table 8. Causal relationships of vitamin A (retinol) and heel estimated bone mineral density (eBMD) by leave-one-out method.
Exposure	Outcome	SNP leaved out	Beta	Standard error	P-value
Reported IVs in their original GWAS summary statistics
Vitamin A	eBMD	rs11762406	-0.138837	0.0703109	0.0483117
		rs12149203	-0.110095	0.0778202	0.157146
		rs1260326	-0.125229	0.0788486	0.112237
		rs34898035	-0.130693	0.0753237	0.0827248
		rs6029188	-0.124462	0.0772486	0.107138
		rs6601299	-0.0538054	0.0257941	0.0369826
		All	-0.113864	0.0639552	0.0750139
Re-clumped IVs (clump parameters: r2 < 0.001, 10MB, P < 5×10-8)
Vitamin A	eBMD	rs11762406	-0.0718692	0.0215218	0.000839712
		rs12149203	-0.0350018	0.0218213	0.10871
		rs1260326	-0.049375	0.0337119	0.143025
		rs34898035	-0.0602054	0.0321299	0.0609562
		rs6029188	-0.0520365	0.0332154	0.1172
		All	-0.0538054	0.0257941	0.0369826
GWAS: genome wide association study. SNP: single nucleotide polymorphisms.

## Sheet: ST9
Supplementary Table 9. Causal relationships of 4 nutrients (P < 0.05) and heel bone mineral density (eBMD) by the inverse variance weighted (IVW) method in sex-specific analysis.
Exposure	Number of IVs	eBMD for female		eBMD for male
		Effect (96% CI)	P-value	Effect (96% CI)	P-value
Vitamin A	8	-0.029 (-0.150 - 0.091)	0.633	-0.027 (-0.140 - 0.085)	0.635
Vitamin B12	10	-0.015 (-0.037 - 0.006)	0.166	-0.003 (-0.023 - 0.016)	0.729
Vitamin E*	3	0.214 (-0.026 - 0.453)	0.08023	0.275 ( 0.203 - 0.348)	9.81×10-14
Selenium	11	0.006 (-0.017 - 0.029)	0.59958	0.016 (-0.019 - 0.051)	0.367452
IVs: instrumental variables. CI: confidence interval. A suggestive significance was defined as P < 0.05; a statistical significance* was defined as P < 6.25×10-3 (0.05/8, number of trait pairs) to account for multiple comparisons through Bonferroni.

## Sheet: ST10
Supplementary Table 10. Basic characteristics of participants in UK Biobank (N = 52,851).
Variable	Category	One-sample MR analysis*
Main variables
Vitamin A (ug)#	-	5.61 ± 0.89
Vitamin B12 (ug)#	-	1.63 ± 0.62
Vitamin E (mg)#	-	2.28 ± 0.52
Selenium (ug)#	-	3.80 ± 0.55
Heel bone mineral density (eBMD, g/cm2)	-	0.53 (0.46-0.61)
Standardized polygenic risk score (PRS)	-	-0.02 ± 0.02
Other variables
Age (years)	-	58.00 (50.00-63.00)
Age2	-	3364.00 (2500.00-3969.00)
Sex	Female	0.549091
	Male	0.450909
Age * sex	-	66.00 (56.00-114.00)
Age2 * sex	-	4096.00 (3136.00-6498.00)
Assessment center	England	0.999943
	Wales	5.67634e-05
Assessment month	January	0.0286087
	February	0.0385612
	March	0.0680025
	April	0.050368
	May	0.119525
	June	0.137538
	July	0.122855
	August	0.0890049
	September	0.0951921
	October	0.119146
	November	0.089951
	December	0.041248
Genotype batch	UKBiLEVEAX	0.104993
	Others	0.895007
Genetic principal components	Top 40	-
Body mass index (kg/m2)	-	26.42 (23.83-29.50)
Smoking status	Never	0.556129
	Previous	0.357401
	Current	0.0841611
Alcohol consumption	Never	0.0281168
	Previous	0.0331876
	Current	0.938128
Supplementation with vitamin A	Yes	0.236646
	No	0.763354
Supplementation with vitamin B12	Yes	0.251329
	No	0.748671
Supplementation with vitamin E	Yes	0.242512
	No	0.757488
Supplementation with selenium	Yes	0.0244839
	No	0.975516
*Descriptive statistics summarized continuous variables as means ± standard deviations or medians (interquartile range), and categorical variables as percentages. # Log values of dietary-derived nutrients.

[truncated: 2 more sheets: ST11, ST12]
